# Supplementary material for: The DNA methylation profile of liver tumors in C3H mice and identification of differentially methylated regions involved in the regulation of tumorigenic genes
Source: BMC Cancer. 2018 Mar 22;18:317. doi: 10.1186/s12885-018-4221-0 (PMC5865360; doi:10.1186/s12885-018-4221-0)
Supplement: Supplementary file 1 — Table S1. Primers for bisulfite sequencing and qRT-PCR. (XLSX 10 kb) [file 12885_2018_4221_MOESM1_ESM.xlsx]

## Sheet: Table S1
Table S1. Oligonucleotide primers for bisulfite sequencing and qRT-PCR.
Gene name	Status	Forward primer (5'- 3')	Reverse primer (5'- 3')	Annealing temperature (℃)
Mst1r	BS-1	aaattggttgtggaattgagtattt	caaaccctttcaaaaataacaaaaa	54
	BS-2	ttgtagagttagagattggtgattat	acaaaattaaaacccataccaaaac	58
	RT	ggtgttgtctaccacggaga	ctgcacctctgtaatgcgac	64
Slpi	BS	tttgtgagattttgtttagttttgag	tcccctctctattttctctactaactc	60
	RT	aagatgcttgcggttccaag	tcttgcctgagttttgacgc	64
Extl1	BS	atgttgtggagaagaaagttttttt	taaaaactcaacaccaaataattcc	54
	RT	tcctgttccctgaaatgcct	gtgaatcgtgcgaggacttc	64
Il33	RT	tccctgtcctgcaagtcaat	agtagtccttgtcgttggca	64
18S rRNA	RT	taccacatccaaggaaggcag	tgccctccaatggatcctc	64
β-actin	RT	gatcattgctcctcctgagc	actcctgcttgctgatcca	60
BS: bisulfite sequencing, RT: real-time qRT-PCR
