# Supplementary material for: The DNA methylation profile of liver tumors in C3H mice and identification of differentially methylated regions involved in the regulation of tumorigenic genes
Source: BMC Cancer. 2018 Mar 22;18:317. doi: 10.1186/s12885-018-4221-0 (PMC5865360; doi:10.1186/s12885-018-4221-0)
Supplement: Supplementary file 3 — Table S2. List of DMRs position and methylation difference between normal and tumor liver tissues. (XLSX 317 kb) [file 12885_2018_4221_MOESM3_ESM.xlsx]

## Sheet: TableS2
Table S2. List of DMRs position and methylation difference between normal and tumor liver tissues
mouse reference genome (NCBI/mm10)
Chromosome	Start	End	length	meth.diff.	CpGs	DMCs	TSS_start	gene_name	annotation	strand	TSS_distance
chr8	22636294	22636342	49	76.9544	3	3	22636808	A930013F10Rik	NR27886	-	467
chr2	119757286	119757449	164	66.8645	8	8	119758524	Ltk	NM206941	-	1076
chr11	106950483	106950818	336	66.0771	4	4	106920714	Smurf2	NM25481	-	-29769
chr12	33304941	33305240	300	65.7123	8	8	33302514	Atxn7l1	NM1033436	+	-2427
chr16	93770550	93770727	178	64.3449	16	16	93711906	Dopey2	NM26700	+	-58644
chr9	121914943	121915025	83	63.2569	6	6	121916304	Cyp8b1	NM10012	-	1280
chr2	132134416	132134660	245	63.1439	6	6	132145107	Slc23a2	NM18824	-	10448
chr14	20116402	20116531	130	62.7499	8	8	20083171	Saysd1	NM26209	-	-33231
chr17	34969180	34969394	215	62.581	8	7	34972155	Hspa1a	NM10479	-	2762
chr15	100983539	100984263	725	62.5335	62	61	100936270	Scn8a	NM11323	+	-47269
chr9	102728447	102728602	156	62.3462	16	16	102717803	Amotl2	NM19764	+	-10644
chr16	11405750	11405827	78	60.9246	3	3	11405647	Snx29	NM1290148	+	-103
chr5	99474897	99475109	213	60.7873	10	10	99252926	Rasgef1b	NM145839	-	-221971
chr4	103383570	103383670	101	60.6888	10	10	103382499	Gm12718	NR40673	+	-1071
chr12	80002807	80002982	176	60.4027	12	11	80113012	Zfp36l1	NM7564	-	110031
chr17	45700943	45701213	271	60.3853	12	12	45686371	Mrpl14	NM26732	+	-14572
chr4	107016004	107016089	86	60.1688	4	4	107066865	Mrpl37	NM25500	-	50777
chr6	128034329	128035155	827	59.4946	111	111	128143577	Tspan9	NM175414	-	108423
chr2	27104401	27104431	31	59.1579	3	3	27079380	Adamtsl2	NM29981	+	-25021
chr8	3514610	3514770	161	59.0007	5	5	3515383	Pnpla6	NM15801	+	614
chr15	81774853	81775289	437	58.5753	7	7	81802672	Tef	NM153484	+	27384
chr15	39869131	39869356	226	58.5461	18	17	39857469	Dpys	NM22722	-	-11662
chr16	8571218	8571376	159	58.5376	6	6	8513428	Abat	NM1170978	+	-57790
chr7	141301666	141301822	157	58.3521	8	8	141292005	Drd4	NM7878	+	-9661
chr4	141861808	141861943	136	58.2439	8	8	141874919	Efhd2	NM25994	-	12977
chr2	164892119	164892297	179	58.1155	17	17	164879367	Pcif1	NM146129	+	-12752
chr8	124310488	124310702	215	58.0572	13	13	124231393	Galnt2	NM139272	+	-79095
chr3	131337953	131338191	239	58.0072	10	9	131344922	Sgms2	NM28943	-	6732
chr10	75057337	75057433	97	58	4	4	75060895	Bcr	NM1081412	+	3463
chr17	29457854	29457970	117	57.7926	7	7	29491044	Pim1	NM8842	+	33075
chr10	4530758	4531003	246	57.5763	6	6	4509871	Ccdc170	NM1195672	+	-20887
chr12	83791879	83792321	443	57.3629	5	5	83763633	Papln	NM1205343	+	-28246
chr7	140902489	140902593	105	56.8864	8	8	140900445	Cox8b	NM7751	-	-2044
chr11	115459030	115459170	141	56.4557	6	6	115462472	Slc16a5	NM1080934	+	3303
chr14	51255573	51255770	198	56.2098	6	6	51256111	Rnase2a	NM53113	-	342
chr15	80249727	80249808	82	55.8744	11	11	80255183	Atf4	NM9716	+	5376
chr4	141250979	141251095	117	55.8121	12	12	141242883	Arhgef19	NM172520	+	-8096
chr11	102263225	102263464	240	55.7857	4	4	102268822	Asb16	NM148953	+	5359
chr17	56099233	56099341	109	55.761	14	14	56109801	Plin4	NM20568	-	10461
chr16	18081161	18081428	268	55.6669	5	5	18089189	Prodh	NM11172	-	7762
chr17	86488179	86488328	150	55.4599	6	6	86287177	2010106C02Rik	NR45435	-	-201002
chr9	118952140	118952456	317	55.2739	26	25	118926535	Ctdspl	NM133710	+	-25605
chr8	22627990	22628091	102	55.0531	7	7	22624042	Dkk4	NM145592	+	-3948
chr10	7867279	7867672	394	55.0289	55	55	7836380	Mir5104	NR39563	+	-30899
chr11	77830553	77830629	77	54.7557	4	4	77801297	Myo18a	NM1291214	+	-29256
chr1	189916914	189916965	52	54.6272	5	5	189922287	Smyd2	NM26796	-	5323
chr4	118364783	118365172	390	54.6211	12	10	118359998	Hyi	NM26601	+	-4785
chr4	104767260	104767325	66	54.5125	7	7	104766316	C8b	NM133882	+	-944
chr14	45495900	45496130	231	54.5107	8	7	45530064	Fermt2	NM146054	-	33935
chr4	8764572	8764612	41	54.4261	5	5	8690405	Chd7	NM1277149	+	-74167
chr4	137902199	137902584	386	54.3846	13	12	137862236	Ece1	NM199307	+	-39963
chr8	31917399	31917637	239	54.3222	6	6	31918202	Nrg1	NM178591	-	566
chr11	102762268	102762503	236	54.1555	16	16	102761438	Adam11	NM1110778	+	-830
chr9	78154861	78155214	354	54.113	8	7	78175913	C920006O11Rik	NR40401	+	20700
chr9	74375550	74375762	213	54.0505	6	5	74110333	Wdr72	NM1033500	+	-265217
chr4	141749593	141749973	381	54.0162	22	21	141746674	Agmat	NM1081408	+	-2919
chr6	137807292	137807441	150	53.6979	4	4	137754576	Dera	NM172733	+	-52716
chr18	61380518	61380597	80	53.6695	5	5	61400430	Ppargc1b	NM133249	-	19834
chr4	141743447	141743660	214	53.6514	6	6	141746674	Agmat	NM1081408	+	3015
chr4	150748747	150749037	291	53.6271	6	6	150652173	Slc45a1	NM173774	-	-96574
chr2	167841327	167841468	142	53.626	6	5	167932326	Ptpn1	NM11201	+	90859
chr4	63347081	63347137	57	53.4397	3	3	63344565	Orm1	NM8768	+	-2516
chr19	46090213	46090442	230	53.361	8	8	46075846	Nolc1	NM53086	+	-14367
chr9	48730123	48730320	198	53.2592	5	5	48835944	Zbtb16	NM1033324	-	105625
chr6	149189696	149189831	136	53.1112	12	12	149188711	Amn1	NM1113424	-	-985
chr6	118593503	118594004	502	53.0266	48	48	118562255	Ankrd26	NM1081112	-	-31248
chr16	36945046	36945194	149	53.0096	16	16	36934982	Hcls1	NM8225	+	-10064
chr18	12713998	12714055	58	52.9131	3	3	12714810	Mir1948	NR35471	+	756
chr12	108311744	108312020	277	52.9005	21	21	108306269	Hhipl1	NM1044380	+	-5475
chr5	120666308	120666459	152	52.8217	18	18	120649187	Rasal1	NM1281999	+	-17121
chr16	18085256	18085400	145	52.7952	4	4	18089189	Prodh	NM11172	-	3790
chr4	15915697	15915707	11	52.6429	3	3	15942990	Mir6400	NR105826	-	27284
chr14	55720822	55721066	245	52.4393	8	8	55722175	Rabggta	NM19519	-	1110
chr4	8687780	8687935	156	52.3775	8	8	8690405	Chd7	NM1277149	+	2471
chr4	117342173	117342270	98	52.3364	4	4	117252339	Tmem53	NM29589	+	-89834
chr19	47313989	47314705	717	52.1306	62	54	47273588	Mir6995	NR105961	-	-40401
chr11	120009433	120010287	855	52.1049	24	22	120014766	Mir3065	NR37225	+	4480
chr10	20024894	20024969	76	51.8903	6	6	19934525	Map3k5	NM8580	+	-90369
chr9	96962428	96962803	376	51.8758	20	20	97018354	Spsb4	NM145134	-	55552
chr15	100631110	100631179	70	51.8616	7	7	100635558	Smagp	NM1285414	-	4380
chr10	89621306	89622039	734	51.7209	8	7	89621248	Slc17a8	NM182959	-	-58
chr5	101854199	101854393	195	51.6964	14	14	101765129	Cds1	NM173370	+	-89070
chr8	123245064	123245882	819	51.6659	22	18	123254174	Vps9d1	NM28200	-	8293
chr15	88894067	88894092	26	51.6528	3	3	88862193	Pim3	NM145478	+	-31874
chr8	84766099	84766274	176	51.623	4	4	84774368	Nfix	NM1081981	-	8095
chr2	173143171	173143299	129	51.6054	9	9	173153072	Pck1	NM11044	+	9774
chr11	120006692	120006826	135	51.5839	8	8	120014766	Mir3065	NR37225	+	7941
chr2	4991852	4992079	228	51.5056	5	5	4976121	Ucma	NM26754	+	-15731
chr8	10986389	10986513	125	51.4265	11	11	11007849	9530052E02Rik	NR46017	+	21337
chr10	68531183	68531303	121	51.3679	8	8	68541874	1700040L02Rik	NM28491	-	10572
chr8	117423083	117423225	143	51.3349	4	4	117453022	Mir7077	NR106045	+	29798
chr9	31353452	31353686	235	51.3345	3	2	31386191	Nfrkb	NM172766	+	32506
chr18	81198914	81199353	440	51.2501	12	12	80986577	Sall3	NM178280	-	-212337
chr9	121808040	121808186	147	51.1899	8	8	121792506	Hhatl	NM29095	-	-15534
chr16	87671481	87671726	246	51.1356	14	13	87698953	Bach1	NM7520	+	27228
chr3	130691567	130691779	213	51.1319	6	6	130709443	Ostc	NM25509	-	17665
chr19	38162156	38162302	147	51.0052	4	4	38132780	Pde6c	NM33614	+	-29376
chr8	85512156	85512282	127	50.8956	16	15	85492616	Gpt2	NM173866	+	-19540
chr13	14036306	14036459	154	50.8734	8	8	14039599	Tbce	NM178337	-	3141
chr5	107275066	107275213	148	50.859	8	8	107289594	Tgfbr3	NM11578	-	14382
chr14	7946712	7946916	205	50.8116	8	8	7994181	Dnase1l3	NM7870	-	47266
chr14	51908037	51908644	608	50.8065	11	11	51913487	Ndrg2	NM13864	-	4844
chr15	79002036	79002270	235	50.7183	12	12	79002222	Mir6956	NR105921	+	0
chr13	62968616	62968746	131	50.6666	16	13	62964892	2010111I01Rik	NM1289924	+	-3724
chr5	120584529	120584859	331	50.649	10	7	120588612	Tpcn1	NM145853	-	3754
chr16	34960495	34960593	99	50.4802	3	3	34958993	E130310I04Rik	NR45723	-	-1502
chr11	120280510	120280960	451	50.4489	38	36	120232946	Bahcc1	NM198423	+	-47564
chr6	29485036	29485358	323	50.3456	5	5	29471436	Gm9047	NM1145360	+	-13600
chr19	47338610	47338816	207	50.2915	15	13	47273588	Mir6995	NR105961	-	-65022
chr5	142593176	142593424	249	50.2282	12	12	142608751	Mmd2	NM175217	-	15328
chr12	21133919	21133993	75	50.1786	4	4	21111755	Asap2	NM1004364	+	-22164
chr13	114855739	114855925	187	50.1446	14	14	114818236	Mocs2	NM1113374	+	-37503
chr13	9223457	9223683	227	49.9639	11	11	9276524	Dip2c	NM1081426	+	52842
chr14	20971033	20971317	285	49.9099	6	6	20929432	Vcl	NM9502	+	-41601
chr2	173633488	173633876	389	49.7661	12	12	173659538	Ppp4r1l-ps	NR27957	-	25663
chr4	118227055	118227245	191	49.7652	8	7	118210563	Mir7226	NR106085	-	-16492
chr1	180979541	180979788	248	49.5725	5	5	180942517	Tmem63a	NM144794	+	-37024
chr8	122319332	122319819	488	49.5723	17	15	122282140	Zfpm1	NM9569	+	-37192
chr10	59491141	59491238	98	49.4984	4	4	59441778	Oit3	NM10959	-	-49363
chr19	4608690	4608708	19	49.4955	3	3	4615666	Lrfn4	NM153388	-	6959
chr7	119558658	119558792	135	49.4702	6	6	119561707	Acsm2	NM1177978	+	2916
chr8	84711650	84711736	87	49.2339	3	3	84701456	Lyl1	NM8535	+	-10194
chr4	137041528	137041627	100	48.9188	10	9	137048694	Zbtb40	NM198248	-	7068
chr14	121238594	121238915	322	48.9018	18	15	121379229	Stk24	NM145465	-	140315
chr15	83531683	83531893	211	48.8641	4	4	83526861	Bik	NM7546	+	-4822
chr4	72088261	72088368	108	48.7531	8	8	72200892	Tle1	NM11599	-	112525
chr3	55118631	55118829	199	48.6761	4	4	55112165	Spg20	NM1144987	+	-6466
chr1	127283014	127283075	62	48.5315	4	3	127204985	Mgat5	NM145128	+	-78029
chr17	83341514	83341607	94	48.4093	4	3	83350930	Eml4	NM1114362	+	9324
chr5	136312761	136313230	470	48.3327	22	19	136375802	Mir721	NR30500	-	62573
chr3	122432856	122433198	343	48.2611	14	13	122419779	Bcar3	NM13867	+	-13077
chr14	55146816	55147101	286	48.1876	17	15	55116934	Jph4	NM177049	-	-29882
chr4	134371099	134371620	522	48.1248	46	44	134372546	Extl1	NM19578	-	927
chr7	25625328	25625647	320	48.1072	11	9	25627623	B3gnt8	NM1036740	+	1977
chr5	113149257	113149391	135	48.0771	6	6	113163312	2900026A02Rik	NM172884	-	13922
chr10	80341617	80342383	767	48.024	64	62	80348447	Adamtsl5	NM1285435	-	6065
chr4	118286840	118287033	194	48.0097	20	19	118291396	Ptprf	NM11213	-	4364
chr9	106237556	106237666	111	47.981	9	9	106247729	Alas1	NM1291835	-	10064
chr4	136220374	136220409	36	47.9796	7	5	136206364	Asap3	NM1008232	+	-14010
chr5	117987306	117987480	175	47.9561	6	6	117976769	Fbxo21	NM145564	+	-10537
chr5	124043741	124043881	141	47.9276	4	3	124032259	Vps37b	NM177876	-	-11482
chr11	101707038	101707239	202	47.8684	10	9	101732955	Dhx8	NM144831	+	25717
chr10	69342516	69342665	150	47.7345	16	16	69352911	Cdk1	NM7659	-	10247
chr17	28032080	28032227	148	47.691	6	6	28080583	Tcp11	NM13687	-	48357
chr1	181198398	181198433	36	47.612	3	3	181211977	Wdr26	NM145514	-	13545
chr5	135673191	135673257	67	47.6107	3	3	135689213	Por	NM8898	+	15957
chr19	26640391	26640982	592	47.5084	38	34	26605159	Smarca2	NM11416	+	-35232
chr11	43620477	43620768	292	47.5062	10	8	43601561	Fabp6	NM8375	-	-18916
chr3	18196314	18196571	258	47.5044	3	2	18243337	Cyp7b1	NM7825	-	46767
chr4	80929573	80929661	89	47.4608	7	7	80910685	Lurap1l	NM26821	+	-18888
chr17	74047590	74047802	213	47.3954	25	23	74047915	Srd5a2	NM53188	-	114
chr10	44367011	44367210	200	47.3843	8	7	44359675	Mir1929	NR35450	+	-7336
chr15	39659542	39659849	308	47.3336	34	31	39659510	Rims2	NM1256384	+	-32
chr12	33313999	33314290	292	47.3213	3	3	33302514	Atxn7l1	NM1033436	+	-11485
chr7	79736604	79736884	281	47.3091	8	6	79732775	Plin1	NM1113471	-	-3829
chr4	89306808	89307094	287	47.2972	8	8	89311031	Cdkn2b	NM7670	-	3938
chr7	114113920	114114194	275	47.0476	7	7	114117780	Rras2	NM25846	-	3587
chr8	120342415	120342551	137	47.0282	8	7	120228229	A330074K22Rik	NR110496	-	-114186
chr6	34896311	34896550	240	47.0115	10	10	34910830	Wdr91	NM1013366	-	14281
chr14	25397530	25397769	240	46.9739	3	3	25459184	Zmiz1	NM183208	+	61416
chr11	111975898	111976025	128	46.9334	4	3	112711355	BC006965	NR24085	-	735331
chr4	154153692	154154193	502	46.8879	16	15	154160683	Tprgl	NM26388	-	6491
chr14	29018198	29018531	334	46.6948	5	4	29018207	Lrtm1	NM176920	+	0
chr4	132230967	132231136	170	46.5871	8	8	132220588	Rps15a-ps4	NR36572	-	-10379
chr2	93673803	93674023	221	46.4853	4	4	93642433	Alx4	NM7442	+	-31370
chr2	91931039	91931295	257	46.4829	17	17	91931701	Mdk	NM1012335	-	407
chr18	38847090	38847219	130	46.4706	10	10	38892455	Gm5820	NM1033789	+	45237
chr1	89715035	89715179	145	46.405	7	7	89683891	4933400F21Rik	NR15540	-	-31144
chr8	104908196	104908310	115	46.2845	4	4	104926259	Ces2e	NM1163756	+	17950
chr14	65718070	65718226	157	46.2639	4	4	65666402	Scara5	NM1168318	+	-51668
chr4	138057318	138057393	76	46.2537	8	8	137993455	Eif4g3	NM1256195	+	-63863
chr8	10957086	10957281	196	46.2387	6	6	10928456	3930402G23Rik	NR30715	-	-28630
chr5	146005722	146005928	207	46.2257	3	3	146009616	Cyp3a25	NM19792	-	3689
chr13	69502123	69502161	39	46.2094	3	3	69533863	Papd7	NM198600	-	31703
chr8	122003943	122004046	104	46.16	4	4	121978023	Mir7237	NR106096	+	-25920
chr5	50033994	50034102	109	46.1308	7	6	50058995	Gpr125	NM133911	-	24894
chr6	47404302	47404368	67	46.0738	3	3	47454323	Cul1	NM12042	+	49956
chr8	120063071	120063139	69	45.9785	3	3	120101471	Zdhhc7	NM133967	-	38333
chr15	102249560	102249624	65	45.9032	6	5	102246499	Rarg	NM1042727	-	-3061
chr1	36030355	36030701	347	45.8982	11	10	36068399	Hs6st1	NM15818	+	37699
chr18	12696028	12696159	132	45.8981	6	6	12714810	Mir1948	NR35471	+	18652
chr19	32651189	32651413	225	45.8401	6	6	32620004	Papss2	NM11864	+	-31185
chr6	88737440	88737877	438	45.8026	4	4	88724703	Mgll	NM1166251	+	-12737
chr14	30292869	30293014	146	45.7932	6	6	30353485	Cacna1d	NM1083616	-	60472
chr10	121404248	121404473	226	45.5843	7	5	121365089	Gns	NM29364	+	-39159
chr5	120532189	120532235	47	45.5411	3	2	120511191	Slc8b1	NM1177594	+	-20998
chr6	121045311	121045481	171	45.4926	12	12	121081626	Mical3	NM153396	-	36146
chr4	149085353	149085607	255	45.4296	8	8	149099811	Pex14	NM19781	-	14205
chr17	28008917	28009670	754	45.3939	18	15	28080583	Tcp11	NM13687	-	70914
chr19	56533508	56533735	228	45.2538	4	4	56548221	Dclre1a	NM18831	-	14487
chr1	36038888	36038972	85	45.0872	4	4	36068399	Hs6st1	NM15818	+	29428
chr17	87351756	87351881	126	44.8539	16	15	87282885	Ttc7	NM28639	+	-68871
chr14	55470981	55471026	46	44.7683	3	3	55478757	Dhrs4	NM1037938	+	7732
chr15	36492643	36492694	52	44.7258	3	3	36496790	Ankrd46	NM175134	-	4097
chr17	31325070	31325556	487	44.6793	13	12	31296223	Slc37a1	NM1242427	+	-28847
chr6	72627406	72627922	517	44.6494	15	15	72629287	Gm15401	NR40422	+	1366
chr4	106767624	106767718	95	44.6372	7	6	106799830	Acot11	NM25590	-	32113
chr2	160740985	160741182	198	44.5714	5	4	160731309	Plcg1	NM21280	+	-9676
chr7	63895457	63895629	173	44.5109	4	3	63916856	E030018B13Rik	NM1256311	+	21228
chr5	65149152	65149358	207	44.4339	16	13	65131230	Klhl5	NM175174	+	-17922
chr2	32485166	32485372	207	44.4203	5	5	32451469	Slc25a25	NM1164357	-	-33697
chr3	136760178	136760303	126	44.3195	8	8	136670065	Ppp3ca	NM1293622	+	-90113
chr7	141306409	141306507	99	44.3022	4	4	141292005	Drd4	NM7878	+	-14404
chr10	80136353	80136525	173	44.2446	17	15	80137386	Dos	NM1195268	-	862
chr17	31158359	31158463	105	44.2064	6	5	31152751	LOC102631757	NR110503	+	-5608
chr15	10596970	10597064	95	44.1636	6	6	10600292	Gm10389	NR33541	+	3229
chr10	63041531	63041735	205	44.1447	6	6	63024511	Pbld2	NM26085	+	-17020
chr6	24348261	24348414	154	44.0285	12	9	24515066	Iqub	NM172535	-	166653
chr10	114799272	114799522	251	43.9723	10	9	114801369	Trhde	NM146241	-	1848
chr1	88095298	88095383	86	43.9132	6	5	88095000	Ugt1a7c	NM201642	+	-298
chr2	3633194	3633244	51	43.8897	5	5	3713457	Fam107b	NM25626	+	80214
chr8	117409432	117409486	55	43.8745	7	7	117453022	Mir7077	NR106045	+	43537
chr3	36080273	36080433	161	43.8057	8	7	36065999	Acad9	NM172678	+	-14274
chr12	110497937	110498123	187	43.7517	7	7	110485738	Ppp2r5c	NM1081458	+	-12199
chr14	31669093	31669435	343	43.7504	26	22	31641056	Btd	NM25295	+	-28037
chr14	47086970	47087039	70	43.5124	11	11	47116160	Gm10371	NR126579	-	29122
chr12	99269237	99269450	214	43.4976	4	4	99162807	4930474N09Rik	NR38130	-	-106430
chr19	55336915	55337191	277	43.4555	9	8	55316056	Vti1a	NM1293685	+	-20859
chr9	35032466	35032677	212	43.4459	8	7	35116727	4930581F22Rik	NR29475	+	84051
chr7	112187250	112187402	153	43.425	7	4	112159056	Dkk3	NM15814	-	-28194
chr6	143011926	143012225	300	43.4126	23	18	142964451	St8sia1	NM11374	-	-47475
chr18	56742665	56742858	194	43.3985	11	8	56707812	Lmnb1	NM10721	+	-34853
chr12	99267287	99267464	178	43.3619	8	7	99162807	4930474N09Rik	NR38130	-	-104480
chr12	8576235	8576266	32	43.3297	3	3	8599065	Slc7a15	NM177802	-	22800
chr4	143204409	143204419	11	43.2496	3	3	143212708	Prdm2	NM1081355	-	8290
chr7	35376702	35376763	62	43.2266	3	3	35396766	C230052I12Rik	NM178643	-	20004
chr1	59423151	59423652	502	43.1891	15	13	59482146	Fzd7	NM8057	+	58495
chr2	24473701	24473799	99	43.188	8	7	24475598	Pax8	NM11040	-	1800
chr5	36738860	36739124	265	43.1844	8	7	36748678	Bloc1s4	NM133724	-	9555
chr7	6184056	6184156	101	43.1135	10	10	6172512	Zfp444	NM1146024	+	-11544
chr1	168379899	168380135	237	43.1028	5	4	168432168	Pbx1	NM1291509	-	52034
chr2	167841947	167842156	210	43.0722	7	5	167932326	Ptpn1	NM11201	+	90171
chr11	98289879	98290437	559	43.0372	26	23	98262605	Mir5119	NR39579	+	-27274
chr5	135909551	135909804	254	43.0325	10	8	135887918	Hspb1	NM13560	+	-21633
chr9	108054072	108054182	111	43.014	15	12	108053158	Amigo3	NM177275	+	-914
chr13	24893417	24893657	241	42.9603	3	3	24905599	4932702P03Rik	NR45182	+	11943
chr12	104853349	104853433	85	42.9107	4	4	104865075	Clmn	NR104439	-	11643
chr17	26506333	26506819	487	42.9051	15	14	26508471	Dusp1	NM13642	-	1653
chr18	12686082	12686198	117	42.8628	4	4	12714810	Mir1948	NR35471	+	28613
chr3	149438324	149438430	107	42.8019	6	5	149274736	Gm1653	NR40591	+	-163588
chr8	23182687	23182841	155	42.7929	3	3	23208452	Agpat6	NM18743	-	25612
chr6	94600680	94600878	199	42.7048	4	3	94606414	Mir7041	NR106008	-	5537
chr4	45729774	45729879	106	42.6442	4	3	45764222	Gm12409	NR46068	-	34344
chr13	52024828	52025036	209	42.5437	16	15	52096740	4921525O09Rik	NR45061	+	71705
chr17	46725094	46725251	158	42.5354	4	3	46729164	Gnmt	NM10321	-	3914
chr2	169861071	169861393	323	42.5263	8	7	170070670	A630075F10Rik	NR33634	-	209278
chr8	46389133	46389417	285	42.5207	6	5	46471036	Acsl1	NM7981	+	81620
chr7	141924203	141924376	174	42.5102	16	16	141902405	Tollip	NM23764	-	-21798
chr6	120235814	120236047	234	42.4243	3	3	120294558	B4galnt3	NM198884	-	58512
chr11	60731137	60731217	81	42.3373	12	8	60728662	Mir5100	NR39559	+	-2475
chr16	10523932	10523941	10	42.3269	3	3	10543053	Dexi	NM21428	-	19113
chr5	136889131	136889297	167	42.2913	10	10	136883106	Col26a1	NM24474	-	-6025
chr9	70251821	70251934	114	42.2684	6	6	70207349	Myo1e	NM181072	+	-44472
chr4	124672229	124672612	384	42.2393	30	26	124657645	Pou3f1	NM11141	+	-14584
chr4	124603817	124603917	101	42.2135	8	7	124569178	4933407E24Rik	NR45819	+	-34639
chr16	26722668	26722890	223	42.1629	14	14	26755501	Gm20319	NR105063	-	32612
chr6	50306004	50306284	281	42.1358	3	3	50261768	Dfna5	NM18769	-	-44236
chr4	151719291	151719629	339	42.0468	7	5	151861767	Camta1	NM1081557	-	142139
chr10	82808230	82808397	168	42.0254	5	4	82812122	1700028I16Rik	NR38042	+	3726
chr1	58089370	58089538	169	41.995	4	3	58113135	Aox3	NM23617	+	23598
chr11	116101701	116102067	367	41.9414	12	11	116110234	Trim47	NM172570	-	8168
chr4	147894562	147894671	110	41.932	10	9	147904697	Mfn2	NM1285923	-	10027
chr11	6050155	6050262	108	41.8793	4	3	6065747	Camk2b	NM7595	-	15486
chr12	19606808	19606928	121	41.8616	21	18	18514509	5730507C01Rik	NM1201330	+	-1092299
chr11	60731707	60731900	194	41.7596	6	6	60728662	Mir5100	NR39559	+	-3045
chr7	34994939	34995127	189	41.7374	10	9	35056565	Cebpg	NM9884	-	61439
chr12	104032200	104032287	88	41.7263	3	3	104044442	Serpina12	NM26535	-	12156
chr4	108081837	108082048	212	41.6865	4	4	108087356	Mir6397	NR105823	+	5309
chr4	6272560	6272745	186	41.6669	5	5	6275630	Cyp7a1	NM7824	-	2886
chr2	166098236	166098347	112	41.6656	7	6	166155284	Sulf2	NM1252578	-	56938
chr1	89668689	89668782	94	41.6444	6	5	89683891	4933400F21Rik	NR15540	-	15110
chr8	95106634	95106738	105	41.6193	6	6	95113341	Kifc3	NM1145832	-	6604
chr5	125039924	125040295	372	41.5942	8	7	125003474	Fam101a	NM28443	+	-36450
chr18	35682497	35682538	42	41.5835	3	3	35662185	Spata24	NM27733	-	-20312
chr9	110633800	110633842	43	41.5781	3	2	110636114	Mir8107	NR106186	-	2273
chr9	122861802	122861915	114	41.5324	4	4	122866005	Zfp445	NM173364	-	4091
chr11	79789378	79789607	230	41.4965	6	5	79726399	Mir365-2	NR29959	+	-62979
chr4	138979583	138979793	211	41.4853	5	5	138972904	Tmco4	NM29857	+	-6679
chr11	107265240	107265405	166	41.4782	12	10	107189380	Nol11	NM133702	-	-75860
chr10	86880521	86880584	64	41.4562	3	3	86779004	Nt5dc3	NM175331	+	-101517
chr4	147893726	147893948	223	41.4278	8	7	147904697	Mfn2	NM1285923	-	10750
chr9	99690084	99690374	291	41.4242	14	12	99710062	Cldn18	NM19815	-	19689
chr8	40999442	40999581	140	41.3689	10	9	41017467	B430010I23Rik	NR15457	+	17887
chr4	108079364	108079428	65	41.3421	5	4	108087356	Mir6397	NR105823	+	7929
chr10	108647606	108647728	123	41.3056	3	3	108700159	Gm5136	NM203660	-	52432
chr2	169864297	169864461	165	41.2314	8	6	170070670	A630075F10Rik	NR33634	-	206210
chr5	117997469	117997655	187	41.1922	11	11	117976769	Fbxo21	NM145564	+	-20700
chr10	110986473	110986621	149	41.1869	4	3	111010065	Zdhhc17	NM172554	-	23445
chr15	54920915	54921073	159	41.1844	6	6	54920145	Enpp2	NM1136077	-	-770
chr1	155439478	155439535	58	41.1596	5	4	155417443	Xpr1	NM11273	-	-22035
chr3	30267047	30267139	93	41.1484	4	3	30509486	Mecom	NM21442	-	242348
chr7	118976582	118976688	107	41.048	6	5	118995210	Gprc5b	NM1195774	-	18523
chr11	115350273	115350329	57	41.0211	6	6	115334733	Otop3	NM27132	+	-15540
chr4	135420960	135421166	207	41.0048	8	7	135416632	Mir700	NR30481	-	-4328
chr2	164791639	164792257	619	40.9603	49	44	164786020	Snx21	NM133924	+	-5619
chr2	20547670	20547741	72	40.9512	11	11	20519512	Etl4	NM1177630	+	-28158
chr17	29060975	29061224	250	40.8658	4	4	29079125	Trp53cor1	NR36469	-	17902
chr17	66138128	66138148	21	40.8204	5	5	66123519	Ddx11	NM1003919	+	-14609
chr4	103419021	103419216	196	40.7981	6	4	103382499	Gm12718	NR40673	+	-36522
chr4	141858666	141858889	224	40.7483	6	6	141846358	Ctrc	NM1033875	-	-12308
chr15	36488071	36488434	364	40.7162	10	8	36496790	Ankrd46	NM175134	-	8357
chr2	155385930	155386716	787	40.6971	33	25	155381855	Trp53inp2	NM178111	+	-4075
chr2	33178358	33178540	183	40.649	4	4	33215960	Angptl2	NM11923	+	37421
chr4	99955543	99955664	122	40.5927	4	4	99929450	Pgm2	NM28132	+	-26093
chr8	120546145	120546163	19	40.5451	3	3	120538695	Mir7687	NR106159	+	-7450
chr19	3759960	3759974	15	40.5034	3	3	3767420	Suv420h1	NM1167884	+	7447
chr11	94385879	94386202	324	40.457	7	5	94392975	Abcc3	NM29600	-	6774
chr5	143695323	143695933	611	40.4225	12	11	143732279	Usp42	NM29749	-	36347
chr2	150902395	150902664	270	40.3992	5	4	150904730	Abhd12	NM24465	-	2067
chr17	86254370	86254565	196	40.3502	7	6	86287177	2010106C02Rik	NR45435	-	32613
chr15	86264026	86264182	157	40.3401	4	3	86214458	Tbc1d22a	NM145476	+	-49568
chr8	121425299	121425393	95	40.223	9	8	121541953	1700018B08Rik	NM29597	-	116561
chr8	114448642	114448905	264	40.2138	10	7	114439651	Wwox	NM19573	+	-8991
chr8	117437713	117437790	78	40.1953	5	5	117453022	Mir7077	NR106045	+	15233
chr2	31476036	31476255	220	40.1835	4	4	31470307	Gm5424	NR2687	+	-5729
chr17	46722695	46723833	1139	40.1458	18	16	46729164	Gnmt	NM10321	-	5332
chr11	76928613	76928868	256	40.1381	10	7	76945655	Blmh	NM178645	+	16788
chr7	31083392	31083575	184	40.1214	4	4	31076696	Fxyd3	NM8557	-	-6696
chr9	70855054	70855362	309	40.0665	5	5	70934807	Lipc	NM8280	-	79446
chr1	171216772	171216885	114	40.0576	10	8	171213969	Nr1i3	NM1243063	+	-2803
chr16	10532502	10532671	170	40.0445	8	7	10543053	Dexi	NM21428	-	10383
chr17	25863876	25864383	508	40.0173	19	15	25861514	Wdr90	NM1163766	-	-2362
chr6	94928177	94928201	25	40.0051	3	3	94943833	4930511E03Rik	NR40761	+	15633
chr19	42509336	42509804	469	39.9996	14	10	42518804	R3hcc1l	NM177464	+	9001
chr3	27279584	27280307	724	39.9095	13	9	27317076	Tnfsf10	NM9425	+	36770
chr8	120290569	120290653	85	39.8111	4	3	120228229	A330074K22Rik	NR110496	-	-62340
chr3	52854695	52854833	139	39.7658	4	3	52927665	Gm20750	NR40555	-	72833
chr4	25432012	25432377	366	39.7632	14	12	25281820	Ufl1	NM26194	-	-150192
chr8	61533454	61533524	71	39.7374	9	7	61487733	Cbr4	NM145595	+	-45721
chr2	106960205	106960421	217	39.7374	11	9	106970390	Arl14ep	NM173750	-	9970
chr2	31521398	31521594	197	39.6905	10	8	31572650	Fubp3	NM1290548	+	51057
chr7	142082023	142082822	800	39.6787	80	70	142095283	Dusp8	NM8748	-	12462
chr7	140922673	140923623	951	39.6783	47	33	140920901	Nlrp6	NM133946	+	-1772
chr7	89951431	89951631	201	39.6403	5	4	89941203	l7Rn6	NM1291288	-	-10228
chr12	85290655	85290823	169	39.6282	8	7	85288590	Zc2hc1c	NM172414	+	-2065
chr10	42195591	42195652	62	39.6155	3	3	42276741	Foxo3	NM19740	-	81090
chr4	140522956	140523167	212	39.529	6	5	140648755	Arhgef10l	NM1112723	-	125589
chr1	74036952	74037595	644	39.4944	33	27	74124446	Tns1	NM27884	-	86852
chr9	102977949	102978190	242	39.4859	3	2	103008488	Slco2a1	NM33314	+	30299
chr4	89298037	89298121	85	39.4268	4	4	89294618	Cdkn2a	NM9877	-	-3419
chr8	46544826	46545005	180	39.416	4	3	46552068	Cenpu	NM27973	+	7064
chr15	82199482	82199925	444	39.3954	20	17	82198121	Mir33	NR29804	+	-1361
chr4	139277021	139277212	192	39.3822	6	5	139310699	Pqlc2	NM145384	-	33488
chr7	19557044	19557098	55	39.3717	5	5	19562397	Ppp1r37	NM199149	-	5300
chr1	130831379	130831507	129	39.3715	4	4	130826683	Pigr	NM11082	+	-4696
chr13	37846803	37846869	67	39.3316	5	5	37827392	Rreb1	NM1039188	+	-19411
chr12	71859821	71860063	243	39.3286	4	3	71831067	Daam1	NM26102	+	-28754
chr16	95185667	95185687	21	39.2165	3	2	95257557	Kcnj15	NM1039056	+	71871
chr8	89025449	89025585	137	39.142	16	15	89024734	Mir8110	NR106190	+	-715
chr4	21112365	21112548	184	39.097	4	3	20778667	Nkain3	NM172987	-	-333698
chr6	6183262	6184303	1042	39.0551	20	17	6217172	Slc25a13	NM15829	-	32870
chr9	31994043	31994125	83	38.9181	3	2	31913284	Barx2	NM13800	-	-80759
chr8	119892244	119892354	111	38.9136	12	10	119910851	Usp10	NM9462	+	18498
chr5	135040704	135041069	366	38.8814	16	13	135023571	Stx1a	NM16801	+	-17133
chr6	29474139	29474386	248	38.8557	30	25	29471436	Gm9047	NM1145360	+	-2703
chr5	66034795	66034964	170	38.8152	6	5	66004284	9130230L23Rik	NR27961	-	-30511
chr18	61879690	61880317	628	38.7979	27	23	61911823	Ablim3	NM198649	-	31507
chr16	92428367	92428721	355	38.7849	4	3	92400077	Rcan1	NM19466	-	-28290
chr6	85256786	85256998	213	38.7665	8	7	85187930	Emx1	NM10131	+	-68856
chr17	24880338	24882131	1794	38.7287	76	57	24878769	Igfals	NM8340	+	-1569
chr11	79748334	79748426	93	38.6311	3	3	79726399	Mir365-2	NR29959	+	-21935
chr15	79357814	79358060	247	38.5983	5	4	79347677	Maff	NM10755	+	-10137
chr11	120241045	120241165	121	38.5552	12	11	120232946	Bahcc1	NM198423	+	-8099
chr19	40481442	40481520	79	38.524	4	2	40451397	Sorbs1	NM1034963	-	-30045
chr3	108829544	108829665	122	38.4441	6	6	108840501	Stxbp3a	NM11504	-	10837
chr6	145618754	145618872	119	38.4254	4	4	145615962	Tuba3b	NM9449	+	-2792
chr19	46133887	46134317	431	38.4136	18	16	46131898	Elovl3	NM7703	+	-1989
chr11	113729318	113729440	123	38.4065	9	8	113710016	Cpsf4l	NM29794	-	-19302
chr16	23973082	23973164	83	38.402	8	7	23988611	Bcl6	NM9744	-	15448
chr15	102258960	102259144	185	38.3784	4	4	102257521	Rarg	NM11244	-	-1439
chr13	47228890	47229024	135	38.3406	8	8	47194002	Rnf144b	NM1170643	+	-34888
chr4	118499016	118499066	51	38.1748	3	3	118489848	Tie1	NM11587	-	-9168
chr4	141798601	141799009	409	38.1636	6	5	141793611	Casp9	NM15733	+	-4990
chr11	95039447	95039657	211	38.1551	8	7	95041370	Pdk2	NM133667	-	1714
chr19	47265962	47265969	8	38.1068	3	3	47273588	Mir6995	NR105961	-	7620
chr2	160744572	160744716	145	38.0894	4	4	160731309	Plcg1	NM21280	+	-13263
chr3	149001278	149001640	363	38.0528	5	3	148954634	Lphn2	NM1081298	-	-46644
chr11	78835960	78836106	147	38.0431	12	12	78826594	Lyrm9	NM1076681	+	-9366
chr10	99929894	99929923	30	38.0179	3	3	100015823	Kitl	NM13598	+	85901
chr17	45940134	45940321	188	37.9865	6	5	46025162	Vegfa	NM1110268	-	84842
chr17	29138026	29138226	201	37.9112	8	5	29135055	Rab44	NM1002786	+	-2971
chr7	119516156	119516356	201	37.8993	11	8	119523481	Pdilt	NM27943	-	7126
chr9	64066859	64067099	241	37.8975	12	9	64080760	Scarletltr	NR40743	+	13662
chr2	31486268	31486567	300	37.8115	3	2	31470307	Gm5424	NR2687	+	-15961
chr7	98423472	98423700	229	37.7607	7	5	98440415	Gucy2d	NM1130693	+	16716
chr3	135513571	135513757	187	37.7073	8	7	135485610	Manba	NM27288	+	-27961
chr4	143162647	143162666	20	37.6918	5	4	143136161	Mir7021	NR105988	-	-26486
chr14	121546886	121547323	438	37.6895	8	7	121505253	Slc15a1	NM53079	-	-41633
chr4	63221635	63222418	784	37.6158	23	15	63215411	Col27a1	NM25685	+	-6224
chr14	45539840	45539868	29	37.5739	3	3	45543709	4930527F14Rik	NR45809	+	3842
chr18	65156001	65156078	78	37.5179	6	5	65248860	Mir122	NR29600	+	92783
chr14	65759535	65759759	225	37.5144	22	17	65805910	Pbk	NM23209	+	46152
chr17	45600404	45600454	51	37.5035	3	2	45599602	Slc29a1	NM1199115	-	-802
chr9	63644231	63644252	22	37.4504	3	3	63602654	Aagab	NM25857	+	-41577
chr8	114667148	114667301	154	37.4484	8	7	114439651	Wwox	NM19573	+	-227497
chr8	13180097	13180347	251	37.3922	3	2	13189097	Mir1968	NR35494	-	8751
chr15	82207192	82207855	664	37.3711	91	70	82212814	Shisa8	NM1207021	-	4960
chr9	80209476	80209581	106	37.366	8	6	80165033	Myo6	NM1039546	+	-44443
chr15	62153360	62153693	334	37.3259	11	7	62219450	H2afy3	NR3523	-	65758
chr10	127610148	127610198	51	37.2941	3	3	127621147	Lrp1	NM8512	-	10950
chr12	108996083	108996241	159	37.2623	9	7	109068216	Begain	NM1163175	-	71976
chr16	38117912	38118276	365	37.1729	14	12	38089259	BC031361	NR33221	-	-28653
chr11	113283576	113283739	164	37.1692	8	6	113209668	4732490B19Rik	NR40276	-	-73908
chr7	122078611	122078624	14	37.1682	3	3	122067197	Ubfd1	NM138589	+	-11414
chr6	73281864	73281996	133	37.089	4	3	73248504	Suclg1	NM19879	+	-33360
chr4	129362881	129363106	226	37.0757	3	3	129378027	Zbtb8a	NM28603	-	14922
chr2	31489996	31490122	127	36.9863	6	4	31470307	Gm5424	NR2687	+	-19689
chr11	101176269	101176593	325	36.9375	34	31	101176116	Cntnap1	NM16782	+	-153
chr10	75056713	75056797	85	36.9306	4	3	75060895	Bcr	NM1081412	+	4099
chr3	101551699	101552085	387	36.9236	12	8	101604706	Atp1a1	NM144900	-	52622
chr11	75298648	75298760	113	36.9213	10	9	75348382	Rpa1	NM26653	-	49623
chr17	66405388	66405772	385	36.9154	6	5	66449749	Mtcl1	NM172963	-	43978
chr18	9707229	9708110	882	36.8905	96	78	9707647	Colec12	NM130449	+	0
chr4	105175578	105175778	201	36.8462	6	6	105157346	Ppap2b	NM80555	+	-18232
chr10	4111325	4111497	173	36.8196	6	4	3973074	Mthfd1l	NM172308	+	-138251
chr1	36525452	36525558	107	36.7823	4	4	36535728	Ankrd23	NM153502	-	10171
chr11	114791210	114792348	1139	36.6887	136	123	114795891	Btbd17	NM28055	-	3544
chr7	98351946	98352915	970	36.682	41	30	98361287	Tsku	NM1168541	-	8373
chr14	73178108	73178295	188	36.6309	8	7	73206850	Mir687	NR30459	-	28556
chr8	84721647	84723339	1693	36.6147	47	31	84701456	Lyl1	NM8535	+	-20191
chr4	117926459	117927193	735	36.5423	102	82	117929762	Artn	NM1284193	-	2570
chr8	61285764	61286281	518	36.5218	14	11	61288871	1700001D01Rik	NR45475	-	2591
chr15	99860190	99860364	175	36.5154	4	4	99875455	Lima1	NM1113545	-	15092
chr2	11402152	11402617	466	36.5143	14	11	11398499	8030442B05Rik	NR40615	-	-3653
chr3	96278088	96278312	225	36.5024	26	22	96269699	Hist2h2bb	NM175666	+	-8389
chr6	83421982	83422068	87	36.4815	3	2	83441677	Tet3	NM183138	-	19610
chr7	89939548	89939712	165	36.4711	4	3	89941203	l7Rn6	NM1291288	-	1492
chr12	24493550	24493623	74	36.4674	15	8	24498580	Taf1b	NR28341	+	4958
chr1	181466362	181466463	102	36.4614	6	5	181511450	Ccdc121	NM207280	-	44988
chr6	116107764	116108003	240	36.456	12	11	116193373	Tmcc1	NM177412	-	85371
chr2	31518677	31518785	109	36.4364	8	5	31470307	Gm5424	NR2687	+	-48370
chr3	94695438	94695927	490	36.379	11	10	94693572	Selenbp2	NM19414	+	-1866
chr4	43399869	43400051	183	36.3657	6	4	43406501	Rusc2	NM199057	+	6451
chr12	33343948	33344295	348	36.3388	10	8	33302514	Atxn7l1	NM1033436	+	-41434
chr10	61720489	61720574	86	36.3038	3	3	61720648	Aifm2	NM153779	+	75
chr10	121121479	121121900	422	36.2858	18	17	121034003	Wif1	NM11915	+	-87476
chr2	165896166	165897144	979	36.2424	26	21	165884837	Zmynd8	NM27230	-	-11329
chr19	40191153	40191202	50	36.2265	3	2	40187285	Cyp2c70	NM145499	-	-3868
chr6	145802644	145802714	71	36.2152	3	3	145808382	Rassf8	NM27760	+	5669
chr2	70039250	70039315	66	36.1732	5	3	70039125	Myo3b	NM177376	+	-125
chr8	31918116	31918518	403	36.1682	7	5	31918202	Nrg1	NM178591	-	0
chr5	64647481	64647990	510	36.1682	9	7	64610698	Gm3716	NR45078	-	-36783
chr12	28700839	28701265	427	36.0833	26	20	28679324	Mir6937	NR105902	+	-21515
chr3	90389388	90389990	603	36.0735	108	91	90389926	Slc27a3	NM11988	-	0
chr1	133508625	133508740	116	36.067	4	3	133424211	Sox13	NM11439	-	-84414
chr12	54363196	54363434	239	36.0419	6	4	54391317	Gm7550	NR33689	-	27884
chr7	29291240	29291527	288	36.0279	13	8	29289319	Ppp1r14a	NM26731	+	-1921
chr16	43386620	43386719	100	36.0237	3	2	43420195	Gm15713	NR46026	-	33477
chr11	120725561	120725807	247	35.9521	12	11	120727280	Dcxr	NM26428	-	1474
chr12	84215950	84216157	208	35.9334	8	6	84218880	Elmsan1	NM1163501	-	2724
chr19	58257607	58257700	94	35.9124	4	4	58296203	Gm10007	NR40449	+	38504
chr1	182824307	182824439	133	35.9076	10	9	182764905	Susd4	NM144796	+	-59402
chr9	115205667	115206119	453	35.8996	16	13	115282069	Stmn1-rs1	NR29430	-	75951
chr1	193090522	193090785	264	35.8977	16	9	193130250	Diexf	NM145415	-	39466
chr5	114932801	114932923	123	35.8914	9	7	114942201	2210016L21Rik	NM28211	+	9279
chr5	114570848	114571960	1113	35.8547	65	50	114568250	Fam222a	NM1004180	+	-2598
chr14	76823399	76823449	51	35.8411	6	4	76677567	1700108F19Rik	NR15485	+	-145832
chr5	53965317	53965380	64	35.8336	3	2	53998522	Stim2	NM1081103	+	33143
chr11	95023482	95023864	383	35.8273	17	13	95009878	Samd14	NM146025	+	-13604
chr12	40498713	40498878	166	35.794	3	3	40446052	Dock4	NM172803	+	-52661
chr6	72215553	72215755	203	35.7754	6	5	72235576	Atoh8	NM153778	-	19822
chr1	127808787	127808954	168	35.769	7	5	127840289	Map3k19	NM11737	-	31336
chr1	170458486	170458501	16	35.7688	3	2	170557109	Nos1ap	NM27528	-	98609
chr13	59488255	59488394	140	35.7638	6	5	59544450	Agtpbp1	NM1284221	-	56057
chr2	5485182	5485226	45	35.6648	3	3	5379389	Mir466d	NR30601	+	-105793
chr13	46912044	46912265	222	35.5742	6	5	46929717	Kif13a	NM10617	-	17453
chr14	117372854	117373048	195	35.5552	4	2	116925296	Gpc6	NM11821	+	-447558
chr9	61816221	61816302	82	35.545	4	3	61914509	Rplp1	NM18853	-	98208
chr6	35289016	35289198	183	35.5332	6	5	35308125	Slc13a4	NM172892	-	18928
chr12	83310838	83311109	272	35.5128	20	15	83487735	Dpf3	NM1267626	-	176627
chr2	157869904	157870473	570	35.4703	5	3	157914652	Vstm2l	NM198627	+	44180
chr5	120567980	120568238	259	35.4516	17	13	120588612	Tpcn1	NM145853	-	20375
chr19	16368148	16368201	54	35.431	6	5	16315003	Mir496b	NR105832	-	-53145
chr18	74956801	74956952	152	35.4197	6	6	74961262	Lipg	NM10720	-	4311
chr13	60717551	60718306	756	35.415	13	9	60786363	BC051665	NM199148	-	68058
chr1	34239874	34240072	199	35.4088	15	13	34160329	Dst	NM10081	+	-79545
chr5	111512375	111512571	197	35.4022	10	9	111581560	C130026L21Rik	NR15546	+	68990
chr5	122761034	122761314	281	35.399	4	3	122779409	Camkk2	NM1199676	-	18096
chr11	78425310	78425497	188	35.385	7	5	78422184	Slc13a2	NM22411	-	-3126
chr1	93692781	93693018	238	35.3818	14	10	93685693	Bok	NM16778	+	-7088
chr8	47947207	47947225	19	35.3749	3	3	47990550	Wwc2	NM133791	-	43326
chr7	99155613	99156187	575	35.3414	10	8	99141143	Uvrag	NM178635	-	-14470
chr6	88750870	88751026	157	35.3374	6	4	88724703	Mgll	NM1166251	+	-26167
chr2	173585724	173585744	21	35.3092	3	2	173578340	Ankrd60	NM1199955	-	-7384
chr10	127571200	127571396	197	35.2929	10	8	127534558	Nxph4	NM183297	-	-36642
chr14	56884359	56884544	186	35.2919	5	3	56887794	Zmym2	NM29498	+	3251
chr13	41180585	41180738	154	35.2826	4	4	41220402	Elovl2	NM19423	-	39665
chr5	124222800	124223030	231	35.2699	12	10	124229724	Pitpnm2os1	NR45369	+	6695
chr5	137653506	137653802	297	35.2524	16	13	137645713	Irs3	NM10571	-	-7793
chr11	88845030	88845065	36	35.2464	3	3	88851502	Akap1	NM9648	-	6438
chr2	62584969	62585178	210	35.2431	7	5	62574020	Fap	NM7986	-	-10949
chr14	105168103	105168263	161	35.2124	4	4	105177326	Rbm26	NM134077	-	9064
chr10	24905823	24906015	193	35.2012	10	8	24910663	Mir6905	NR105870	+	4649
chr9	114716726	114716926	201	35.1973	18	15	114731202	Cmtm6	NM26036	+	14277
chr6	113672791	113672919	129	35.1915	14	11	113697498	Tatdn2	NM1033463	+	24580
chr4	127533712	127533816	105	35.1907	4	4	127358163	Gjb5	NM10291	-	-175549
chr9	74846951	74847226	276	35.1887	3	2	74848436	Gm16551	NR45284	+	1211
chr16	17277688	17278077	390	35.1825	46	33	17276299	Tmem191c	NM177473	+	-1389
chr15	99704373	99704583	211	35.1818	12	8	99702286	Smarcd1	NM31842	+	-2087
chr17	84672104	84672299	196	35.1707	8	7	84676301	Abcg8	NM1286005	+	4003
chr4	123972627	123972699	73	35.1589	10	9	123917432	Rragc	NM17475	+	-55195
chr12	98523800	98523990	191	35.0996	6	3	98577939	Kcnk10	NM29911	-	53950
chr3	68782440	68782544	105	35.0953	4	4	68869585	1110032F04Rik	NM1167996	+	87042
chr15	100703917	100704090	174	35.0815	4	4	100687919	Cela1	NM33612	-	-15998
chr2	144370737	144370892	156	35.0763	4	3	144369034	Csrp2bp	NM181417	+	-1703
chr9	31858697	31859081	385	35.0693	18	15	31913284	Barx2	NM13800	-	54204
chr7	123192744	123192875	132	35.0121	6	5	123214865	Slc5a11	NM146198	+	21991
chr17	46016487	46016712	226	35.0055	3	2	46025162	Vegfa	NM1110268	-	8451
chr19	57873162	57873226	65	34.9594	3	3	58051166	Mir5623	NR49196	+	177941
chr14	123661321	123661395	75	34.9176	12	9	123660139	Itgbl1	NM145467	+	-1182
chr10	110923604	110924202	599	34.8687	17	10	110920175	Csrp2	NM7792	+	-3429
chr15	57741332	57741438	107	34.861	6	5	57694666	Zhx2	NM199449	+	-46666
chr9	107305991	107306048	58	34.8395	7	6	107296688	Cish	NM9895	+	-9303
chr9	64016964	64017467	504	34.8247	31	25	64022058	Smad6	NM8542	-	4592
chr9	70077104	70077264	161	34.816	8	7	70038087	Gcnt3	NM28087	-	-39017
chr17	27787122	27787271	150	34.7852	4	3	27820541	D17Wsu92e	NM1044719	-	33271
chr15	89158414	89158740	327	34.7688	14	9	89162907	Mir7118	NR106066	-	4168
chr9	74856981	74857355	375	34.7181	25	20	74861920	Onecut1	NM8262	+	4566
chr12	102323696	102323824	129	34.661	4	4	102283640	Rin3	NM1161365	+	-40056
chr2	32416237	32416509	273	34.66	6	5	32424065	Slc25a25	NM1290558	-	7557
chr7	144932761	144932842	82	34.6585	7	6	144932134	Mir3962	NR39539	-	-627
chr12	24097317	24097447	131	34.6494	11	9	24097268	9030624G23Rik	NM1256489	-	-49
chr15	87327112	87327204	93	34.6316	6	5	87544298	Fam19a5	NM1252310	+	217095
chr3	89182970	89183806	837	34.6304	16	13	89183224	Fam189b	NM1014995	+	0
chr11	77829204	77829236	33	34.6096	4	3	77801297	Myo18a	NM1291214	+	-27907
chr16	24477428	24477650	223	34.585	4	2	24448090	Lpp	NM1145952	+	-29338
chr12	113147664	113147878	215	34.5724	4	3	113152011	Crip1	NM7763	+	4134
chr18	74959130	74959411	282	34.5627	6	5	74961262	Lipg	NM10720	-	1852
chr19	47413015	47413101	87	34.5518	4	4	47464410	Sh3pxd2a	NM1164717	-	51310
chr5	135727429	135727480	52	34.5256	3	3	135735888	Mir7034	NR106001	-	8409
chr4	150757632	150757848	217	34.5099	8	6	150854948	1700045H11Rik	NR40649	-	97101
chr7	97325121	97326011	891	34.4871	78	59	97325963	Usp35	NM1177412	-	0
chr4	148469597	148469717	121	34.4721	5	3	148448581	Mtor	NM20009	+	-21016
chr13	101917083	101917317	235	34.4711	4	3	101768216	Pik3r1	NM1077495	-	-148867
chr7	140837583	140837765	183	34.4656	4	3	140835495	Urah	NM29821	+	-2088
chr9	21991325	21991770	446	34.4473	24	20	21989452	Rgl3	NM23622	-	-1873
chr11	97334631	97334861	231	34.4207	12	9	97352072	Gpr179	NM1081220	-	17212
chr10	4709920	4710030	111	34.419	4	4	4710157	Esr1	NM1302531	+	128
chr16	38945591	38945684	94	34.4068	11	6	38902344	Igsf11	NM170599	+	-43247
chr1	36089088	36089358	271	34.3837	5	4	36068399	Hs6st1	NM15818	+	-20689
chrX	95967786	95968744	959	34.373	27	21	95956973	Las1l	NM152822	-	-10813
chr9	35111891	35112458	568	34.3643	17	13	35116727	4930581F22Rik	NR29475	+	4270
chr1	88934808	88934941	134	34.3543	4	4	89016112	1700067G17Rik	NR40471	+	81172
chr19	53251070	53251314	245	34.3296	5	3	53255204	1700001K23Rik	NR36590	-	3891
chr18	68225793	68226013	221	34.2982	3	2	68260972	Mir7219	NR106078	-	34960
chr6	84464230	84464423	194	34.27	6	5	84423837	Gm10445	NR46063	-	-40393
chr15	59142061	59142232	172	34.2695	6	4	59082025	Mtss1	NM144800	-	-60036
chr11	52418610	52418655	46	34.2677	3	3	52396427	9530068E07Rik	NM153117	+	-22183
chr19	3659609	3659714	106	34.2646	7	5	3686563	Lrp5	NM8513	-	26850
chr13	74019417	74019582	166	34.2103	4	3	74009418	Tppp	NM182839	+	-9999
chr5	107037459	107037556	98	34.1976	5	5	106964560	Cdc7	NM1271566	+	-72899
chr7	4151595	4151783	189	34.1948	34	27	4149871	Leng9	NM175529	-	-1724
chr8	70626697	70626947	251	34.1846	4	3	70631634	Gdf15	NM11819	-	4688
chr18	65042781	65042827	47	34.1561	3	2	65023526	Nedd4l	NM31881	+	-19255
chr7	144389557	144389648	92	34.1494	6	4	144443432	Mir3470b	NR37302	-	53785
chr19	55745498	55745674	177	34.1124	8	6	55741809	Tcf7l2	NM1142918	+	-3689
chr13	51849403	51849507	105	34.1092	8	6	51846674	Gadd45g	NM11817	+	-2729
chr7	141079823	141080273	451	34.0944	33	28	141079768	Pkp3	NM19762	+	-55
chr5	123556787	123556879	93	34.0761	4	3	123573014	Vps33a	NM29929	-	16136
chr19	6938118	6939305	1188	34.0026	34	21	6941192	Gpr137	NM207220	-	1888
chr9	122631791	122631905	115	33.9694	10	7	122682875	Mir138-1	NR29819	+	50971
chr10	77118952	77119173	222	33.9642	4	2	77113704	Col18a1	NM1109991	-	-5248
chr8	105811099	105811264	166	33.9614	9	5	105827349	Ranbp10	NM145824	-	16086
chr3	83901081	83901453	373	33.9593	9	6	83841607	Tlr2	NM11905	-	-59474
chr19	55845481	55845513	33	33.9523	3	2	55895320	Tcf7l2	NM1142924	+	49808
chr4	100182031	100182058	28	33.9416	3	2	100095790	Ror1	NM13845	+	-86241
chr7	24628914	24629132	219	33.934	30	23	24636569	Lypd3	NM133743	+	7438
chr2	35032602	35032684	83	33.9336	3	3	35061440	Hc	NM10406	-	28757
chr8	119855827	119856337	511	33.929	9	7	119862304	Klhl36	NM146219	+	5968
chr16	11028177	11028232	56	33.8937	3	3	11008897	Gm4262	NR40518	+	-19280
chr11	95202099	95202334	236	33.8826	38	30	95145800	Dlx4	NM7867	-	-56299
chr1	71889215	71889235	21	33.8812	4	4	71888111	Gm8883	NR27659	+	-1104
chr14	25185674	25185724	51	33.8357	4	3	25143240	4930572O13Rik	NR45718	-	-42434
chr19	23164759	23164950	192	33.8261	10	8	23149430	Mir1192	NR35423	+	-15329
chr17	70751469	70751631	163	33.8257	10	6	70846776	Tgif1	NM1164077	-	95146
chr10	45101253	45101544	292	33.8011	3	3	45067213	Prep	NM11156	+	-34040
chr17	14168913	14169048	136	33.7688	5	4	14203830	Dact2	NM172826	-	34783
chr11	110181881	110182011	131	33.7519	4	4	110168152	Abca9	NM147220	-	-13729
chr11	95142503	95143637	1135	33.7408	74	44	95145052	A730090H04Rik	NR40279	+	1416
chr8	76933232	76933264	33	33.7257	3	2	76902507	Nr3c2	NM1083906	+	-30725
chr19	6251303	6251385	83	33.7229	5	4	6241667	Atg2a	NM194348	+	-9636
chr2	132652575	132652757	183	33.7102	4	4	132690282	1110034G24Rik	NM28637	+	37526
chr1	73957186	73957398	213	33.6907	15	12	73864465	6030407O03Rik	NR45311	-	-92721
chr5	123103711	123103842	132	33.6793	4	4	123076274	Tmem120b	NM1039723	+	-27437
chr17	30602359	30602500	142	33.6626	17	12	30612658	Glo1	NM1113560	-	10159
chr6	28133156	28133165	10	33.661	3	3	28134368	Grm8	NM8174	-	1204
chr4	123116046	123117157	1112	33.6608	93	72	123116247	Oxct2b	NM181859	+	0
chr18	67762191	67762280	90	33.6527	3	2	67774875	Seh1l	NM28112	+	12596
chr12	99285034	99285282	249	33.6248	12	7	99162807	4930474N09Rik	NR38130	-	-122227
chr5	66337760	66337955	196	33.6001	4	3	66337664	Apbb2	NM1201416	-	-96
chr12	71849231	71849444	214	33.5999	8	5	71831067	Daam1	NM26102	+	-18164
chr9	44088017	44088258	242	33.5792	3	2	44084919	Usp2	NM198091	+	-3098
chr6	121187288	121188013	726	33.5785	13	7	121183666	Pex26	NM28730	+	-3622
chr9	116083875	116084188	314	33.5546	4	3	116175362	Tgfbr2	NM9371	-	91175
chr1	131185991	131186213	223	33.551	4	3	131153206	Eif2d	NM10709	+	-32785
chr17	30219703	30219991	289	33.542	14	9	30256534	Mir6412	NR105839	-	36544
chr17	28885631	28885748	118	33.5279	8	6	28905264	1700030A11Rik	NR45457	+	19517
chr2	4991204	4991370	167	33.5025	4	2	4976121	Ucma	NM26754	+	-15083
chr2	27243454	27243622	169	33.4695	3	2	27247302	Sardh	NM138665	-	3681
chr14	46965255	46965417	163	33.3875	8	5	47001339	Samd4	NM1163433	+	35923
chr10	89482228	89482439	212	33.3833	8	6	89506657	Nr1h4	NM9108	-	24219
chr1	72280203	72280441	239	33.3724	11	7	72284313	Pecr	NM23523	-	3873
chr10	60812261	60812597	337	33.345	4	3	60831580	Unc5b	NM29770	-	18984
chr5	97075890	97075996	107	33.2745	6	5	97111595	Paqr3	NM198422	-	35600
chr17	47562861	47563107	247	33.2675	4	3	47593466	Ccnd3	NM7632	+	30360
chr11	77917174	77917322	149	33.237	6	5	77929287	Gm11190	NR33549	-	11966
chr19	47301779	47301894	116	33.2266	6	5	47273588	Mir6995	NR105961	-	-28191
chr12	113146512	113146654	143	33.2213	10	9	113152011	Crip1	NM7763	+	5358
chr11	75451211	75451246	36	33.1714	6	5	75454716	Wdr81	NM138950	-	3471
chr18	75398332	75398493	162	33.1547	6	5	75367364	Smad7	NM1042660	+	-30968
chr14	48231002	48231089	88	33.1277	3	2	48198715	Gm6498	NR3630	+	-32287
chr7	98387461	98387661	201	33.0978	3	2	98361327	Tsku	NM1168539	-	-26134
chr5	121215139	121215271	133	33.0548	6	4	121220218	Gm15800	NM181421	+	4948
chr8	122307521	122307805	285	33.0268	15	13	122282140	Zfpm1	NM9569	+	-25381
chr2	168155902	168155923	22	33.006	5	5	168154512	E130018N17Rik	NR40327	-	-1390
chr8	48540925	48541159	235	32.9925	11	8	48674689	Tenm3	NM1145937	-	133531
chr6	71929547	71929556	10	32.9517	5	5	71909052	Polr1a	NM9088	+	-20495
chr15	7187638	7187849	212	32.9302	10	7	7140541	Lifr	NM13584	+	-47097
chr1	135821310	135822061	752	32.9281	8	6	135818597	Lad1	NM133664	+	-2713
chr5	24408771	24408848	78	32.9189	4	3	24413450	Asic3	NM183000	+	4603
chr2	91641322	91641486	165	32.9135	11	7	91636413	F2	NM10168	-	-4909
chr13	93606876	93607395	520	32.9068	10	8	93637757	Bhmt	NM16668	-	30363
chr2	30773020	30773273	254	32.8817	4	3	30801736	1700001O22Rik	NM198000	-	28464
chr10	60826340	60827195	856	32.8362	33	27	60831580	Unc5b	NM29770	-	4386
chr10	95264323	95265059	737	32.8361	60	44	95324096	Cradd	NM9950	-	59038
chr8	3270114	3270479	366	32.8212	15	9	3279616	Insr	NM10568	-	9138
chr15	31311529	31311748	220	32.7437	3	3	31367758	Ankrd33b	NM1164441	-	56011
chr5	123176115	123176229	115	32.7434	16	12	123182685	Hpd	NM8277	-	6457
chr4	118147064	118148345	1282	32.6652	30	14	118134945	St3gal3	NM1285520	-	-12119
chr18	38804530	38804597	68	32.6194	5	4	38892455	Gm5820	NM1033789	+	87859
chr6	52006226	52006552	327	32.6072	6	4	52012548	Skap2	NM18773	-	5997
chr8	12776441	12776483	43	32.5638	7	6	12757015	Atp11a	NM15804	+	-19426
chr9	63997903	63998329	427	32.5556	13	6	64022058	Smad6	NM8542	-	23730
chr12	99368127	99368652	526	32.5442	20	14	99450073	Foxn3	NM183186	-	81422
chr12	102623902	102624008	107	32.5366	4	2	102685019	Mir1936	NR35457	-	61012
chrX	169308658	169308813	156	32.509	4	4	169320342	Hccs	NM8222	-	11530
chr15	88715819	88715958	140	32.508	9	6	88734218	Brd1	NM1033274	-	18261
chr6	108458768	108458878	111	32.4983	6	4	108489742	Mir7661	NR106121	+	30865
chr11	101133253	101133348	96	32.4325	8	6	101120130	Tubg1	NM134024	+	-13123
chr11	100442119	100442232	114	32.4116	11	7	100441923	Klhl10	NM25727	+	-196
chr4	34960947	34960974	28	32.3961	3	3	34911480	2410114N07Rik	NR40652	-	-49467
chr5	143253002	143255417	2416	32.3906	321	223	143270021	Zfp316	NM17467	-	14605
chr5	99239161	99239353	193	32.3769	6	5	99252926	Rasgef1b	NM145839	-	13574
chr12	19489937	19490752	816	32.3751	106	75	18514509	5730507C01Rik	NM1201330	+	-975428
chr7	19017814	19017913	100	32.3409	4	4	19023538	Foxa3	NM8260	-	5626
chr1	133256160	133256496	337	32.3337	14	9	133246096	Plekha6	NM1160268	+	-10064
chr10	122912719	122913664	946	32.3207	27	17	122985723	Mirlet7i	NR29527	-	72060
chr12	86806610	86806850	241	32.2893	4	3	86734368	Lrrc74a	NM1195767	+	-72242
chr2	167755075	167755593	519	32.2705	23	13	167691176	A530013C23Rik	NR15500	+	-63899
chr11	113010265	113010274	10	32.2699	3	2	112825127	1700012H19Rik	NR130164	-	-185138
chr2	29737757	29738723	967	32.265	20	15	29761527	Gm13547	NM1177392	+	22805
chr2	163281013	163281147	135	32.234	11	9	163225453	Tox2	NM1098799	+	-55560
chr17	73886368	73886626	259	32.1926	18	13	73950195	Xdh	NM11723	-	63570
chr5	102845923	102846164	242	32.1896	16	12	102768809	Arhgap24	NM1286468	+	-77114
chr7	25422651	25423005	355	32.1718	43	22	25412885	Cxcl17	NM153576	-	-9766
chr11	58959972	58960436	465	32.1286	47	38	58963780	Trim17	NM31172	+	3345
chr2	164171864	164172124	261	32.1242	11	6	164171112	Kcns1	NM8435	-	-752
chr12	110986977	110987216	240	32.1114	8	5	110994397	6030440G07Rik	NR36598	+	7182
chr5	116735870	116735924	55	32.1011	3	3	116591816	Srrm4	NM26886	-	-144054
chr17	28441897	28442065	169	32.0909	6	4	28486148	Fkbp5	NM10220	-	44084
chr10	67756018	67756305	288	32.0404	5	4	67912661	Zfp365	NM178679	-	156357
chr1	184869692	184869777	86	32.0264	4	2	184883035	C130074G19Rik	NM178692	-	13259
chr15	75995883	75996072	190	32.0033	4	3	75993768	Mapk15	NM177922	+	-2115
chr15	89092022	89092072	51	31.9608	3	3	89089106	Selo	NM27905	+	-2916
chr1	72174321	72174406	86	31.9485	4	4	72212306	Mreg	NM1005423	-	37901
chr10	60285467	60286021	555	31.9358	9	6	60284460	Psap	NM1146124	+	-1007
chr11	106589920	106589946	27	31.8748	3	3	106612929	Tex2	NM198292	-	22984
chr15	58947360	58947607	248	31.8585	5	3	58933809	Ndufb9	NM23172	+	-13551
chr9	22134565	22134889	325	31.8443	10	9	22135745	Acp5	NM1102405	-	857
chr2	72793443	72793613	171	31.7821	5	4	72813716	6430710C18Rik	NR102348	-	20104
chr18	60753718	60753931	214	31.7814	7	4	60774595	Rps14	NM20600	+	20665
chr10	61676299	61676404	106	31.7707	6	3	61680289	1700022H01Rik	NR126477	-	3886
chr14	121946262	121946385	124	31.7449	4	3	121965192	Gpr183	NM183031	-	18808
chr6	88760940	88761132	193	31.7353	8	6	88724703	Mgll	NM1166251	+	-36237
chr8	123183582	123183812	231	31.7259	4	3	123186234	Dpep1	NM7876	+	2423
chr2	68021610	68021693	84	31.7204	3	3	68104671	B3galt1	NM20283	+	82979
chr5	123023553	123023633	81	31.7067	3	3	123015073	Orai1	NM175423	+	-8480
chr12	21199241	21199352	112	31.6735	5	5	21286236	Itgb1bp1	NM8403	-	86885
chr4	147101713	147102039	327	31.6682	27	20	147068435	4933438K21Rik	NR45446	-	-33278
chr18	37011155	37011382	228	31.6624	3	2	37010857	Pcdha11	NM9960	+	-298
chr12	23010306	23010446	141	31.659	11	8	23010242	2410018L13Rik	NR15504	-	-64
chr12	105005088	105005242	155	31.6546	15	9	105009808	Syne3	NM172500	-	4567
chr17	10342554	10342809	256	31.6493	4	2	10324601	1700110C19Rik	NR45461	+	-17953
chr19	40995883	40996001	119	31.6291	5	4	40994534	Blnk	NM8528	-	-1349
chr19	6042451	6042532	82	31.6192	9	7	6046575	Syvn1	NM28769	+	4044
chr11	96582915	96583002	88	31.5996	3	2	96464590	Skap1	NM1033186	+	-118325
chr3	127695530	127695657	128	31.5564	20	19	127633144	Neurog2	NM9718	+	-62386
chr4	137898947	137899115	169	31.5391	7	5	137862236	Ece1	NM199307	+	-36711
chr3	83843752	83843945	194	31.5343	10	8	83841607	Tlr2	NM11905	-	-2145
chr11	119096277	119096394	118	31.5145	15	11	119086236	Cbx4	NM7625	-	-10041
chr17	26634115	26634307	193	31.4961	10	6	26676395	Atp6v0e	NM25272	+	42089
chr12	80168284	80168525	242	31.466	36	35	80132843	2310015A10Rik	NR33514	-	-35441
chr17	32907697	32907856	160	31.4601	6	5	32917086	Cyp4f14	NM22434	-	9231
chr8	18790195	18790621	427	31.4186	12	9	18741561	Angpt2	NM7426	-	-48634
chr10	127634279	127634296	18	31.4047	3	2	127642985	Stat6	NM9284	+	8690
chr1	4570771	4570892	122	31.4028	4	2	4497353	Sox17	NM11441	-	-73418
chr11	52353994	52354015	22	31.3938	3	3	52361114	Vdac1	NM11694	+	7100
chr4	107013850	107014049	200	31.3798	7	5	107066865	Mrpl37	NM25500	-	52817
chr17	31906188	31906255	68	31.376	5	3	31855791	Sik1	NM10831	-	-50397
chr11	90371740	90372190	451	31.3749	4	2	90390916	Hlf	NM172563	-	18727
chr11	79837667	79837794	128	31.3748	4	3	79726399	Mir365-2	NR29959	+	-111268
chr8	41082647	41082939	293	31.3331	14	10	41054795	Mtus1	NM1005864	-	-27852
chr15	59193593	59194934	1342	31.3295	33	20	59082025	Mtss1	NM144800	-	-111568
chr5	25051768	25052103	336	31.3023	7	5	25100641	Prkag2	NM145401	-	48539
chr19	53459231	53459238	8	31.2868	3	3	53464795	5830416P10Rik	NR28427	-	5558
chr10	93156679	93156686	8	31.2661	3	3	93160875	Cdk17	NM146239	+	4190
chr8	84791772	84791888	117	31.2389	6	4	84800337	Nfix	NM10906	-	8450
chr4	140598009	140598192	184	31.208	6	5	140648755	Arhgef10l	NM1112723	-	50564
chr19	56320321	56321100	780	31.2056	40	26	56287937	Habp2	NM146101	+	-32384
chr5	125067627	125067971	345	31.2043	7	5	125003474	Fam101a	NM28443	+	-64153
chr12	69148684	69148925	242	31.2039	4	3	69159185	Rps29	NM9093	-	10261
chr8	18678045	18678098	54	31.1961	7	4	18741561	Angpt2	NM7426	-	63464
chr6	122636594	122636780	187	31.1856	6	4	122626423	Dppa3	NM139218	+	-10171
chr17	5852249	5852366	118	31.1847	5	3	5841379	Snx9	NM25664	+	-10870
chr17	28007317	28008094	778	31.1448	48	23	28080583	Tcp11	NM13687	-	72490
chr11	77904088	77904244	157	31.1387	4	3	77893871	Pipox	NM8952	-	-10217
chr5	143397611	143397660	50	31.0876	3	2	143403819	Kdelr2	NM25841	+	6160
chr3	131298482	131299006	525	31.0369	7	5	131303226	Cyp2u1	NM27816	-	4221
chr15	83305625	83305785	161	30.9963	9	7	83350246	Arfgap3	NM25445	-	44462
chr6	144152356	144152413	58	30.9949	3	3	144209567	Sox5	NM1243163	-	57155
chr7	16989846	16990139	294	30.9601	5	4	16994587	Ccdc8	NM1101535	+	4449
chr1	131120923	131121134	212	30.9512	3	2	131138233	Dyrk3	NM145508	-	17100
chr19	4711784	4712638	855	30.94	160	108	4711222	Sptbn2	NM21287	+	-562
chr9	78273933	78274088	156	30.927	5	5	78289927	Gm10639	NM1122660	+	15840
chr15	85851395	85851829	435	30.921	15	10	85859706	Gtse1	NM1168672	+	7878
chr2	167656777	167657029	253	30.9092	5	3	167661543	Tmem189	NM145538	-	4515
chr9	121302137	121302583	447	30.8895	12	7	121277171	Ulk4	NM177589	-	-24966
chr4	45451177	45451260	84	30.857	4	3	45408765	Slc25a51	NM1009949	-	-42412
chr5	135076730	135076980	251	30.8386	4	2	135078265	Vps37d	NM177574	-	1286
chr4	132305311	132305426	116	30.8345	6	6	132303355	Rab42	NM1081651	-	-1956
chr11	88846726	88846809	84	30.8036	7	5	88851502	Akap1	NM9648	-	4694
chr2	144293228	144293308	81	30.8002	5	5	144270903	Mgme1	NM1289631	+	-22325
chr5	120172498	120172869	372	30.7644	12	8	120139262	Gm10390	NR45793	-	-33236
chr14	47520909	47521019	111	30.7282	4	3	47568433	Atg14	NM172599	-	47415
chr2	61017805	61017967	163	30.7275	4	3	60975150	Gm13582	NR45335	-	-42655
chr15	3506229	3506419	191	30.7273	3	2	3581841	Ghr	NM1286370	-	75423
chr4	105160486	105160689	204	30.7195	8	5	105157346	Ppap2b	NM80555	+	-3140
chr2	31499485	31499895	411	30.7109	9	7	31470307	Gm5424	NR2687	+	-29178
chr2	27762173	27762852	680	30.7018	8	5	27710582	Rxra	NM1290482	+	-51591
chr19	37700804	37701143	340	30.6734	11	8	37697807	Cyp26a1	NM7811	+	-2997
chr16	34243832	34244014	183	30.6686	9	5	34514026	Kalrn	NM1164268	-	270013
chr9	63957859	63958614	756	30.6548	9	7	64022058	Smad6	NM8542	-	63445
chr5	114599418	114599438	21	30.6036	3	2	114568250	Fam222a	NM1004180	+	-31168
chr12	81861891	81862047	157	30.5946	5	4	81860029	Pcnx	NM18814	+	-1862
chr1	34116398	34116599	202	30.593	11	9	34117358	Mir6896	NR105861	+	760
chrX	98150875	98152070	1196	30.5811	52	32	98149749	Ar	NM13476	+	-1126
chr12	111273763	111275967	2205	30.5803	210	150	111271110	Amn	NM33603	+	-2653
chr1	59484278	59485337	1060	30.5799	51	32	59482146	Fzd7	NM8057	+	-2132
chr16	13359559	13359664	106	30.5783	7	4	13358420	Mkl2	NM153588	+	-1139
chr11	119185427	119185656	230	30.5651	5	2	119154136	Mir6934	NR105899	-	-31291
chr7	28589030	28589098	69	30.5619	4	3	28598183	Pak4	NM27470	-	9086
chr12	18852786	18854373	1588	30.5282	94	68	18514509	5730507C01Rik	NM1201330	+	-338277
chr5	134290102	134290365	264	30.5089	4	3	134314759	Gtf2i	NM1080746	-	24395
chr10	60088683	60088803	121	30.4706	9	7	60106256	Spock2	NM52994	+	17454
chr13	93144339	93144587	249	30.4434	22	14	93144723	Cmya5	NM23821	-	137
chr3	86547105	86548524	1420	30.4432	86	43	86548282	Mab21l2	NM11839	-	0
chr8	27227232	27227966	735	30.4389	86	67	27229587	Adrb3	NM13462	-	1622
chr11	95150016	95151059	1044	30.4169	55	30	95145800	Dlx4	NM7867	-	-4216
chr7	65872571	65872850	280	30.4074	7	5	65862135	Pcsk6	NM11048	+	-10436
chr11	117820253	117820840	588	30.4037	20	11	117825918	Afmid	NM27827	+	5079
chr14	25610196	25610632	437	30.3961	10	6	25586803	4931406H21Rik	NR33492	+	-23393
chr7	144933799	144934698	900	30.3501	12	7	144932134	Mir3962	NR39539	-	-1665
chr5	130073368	130073548	181	30.3481	11	8	130073325	Tpst1	NM13837	+	-43
chr5	123197554	123197590	37	30.3274	3	3	123182685	Hpd	NM8277	-	-14869
chrX	103321639	103322419	781	30.3145	32	20	103321397	Cdx4	NM7674	+	-242
chr7	125563938	125563986	49	30.3136	3	2	125552281	Il4ra	NM1008700	+	-11657
chr17	36248667	36249201	535	30.3013	57	42	36257845	Rpp21	NM26308	-	8645
chr4	32982230	32982300	71	30.2987	4	4	32982997	Rragd	NM27491	+	698
chr5	92498789	92498989	201	30.2894	6	3	92505607	Scarb2	NM7644	-	6619
chr6	95939259	95939354	96	30.2796	4	3	96113153	Fam19a1	NM182808	+	173800
chr15	11382631	11382738	108	30.2715	8	4	11399657	Tars	NM33074	-	16920
chr13	55450673	55451214	542	30.2704	16	8	55453105	Mir6943	NR105908	+	1892
chr3	116622979	116623252	274	30.2555	3	2	116614586	Trmt13	NM30016	-	-8393
chr3	69222614	69222854	241	30.2485	8	5	69222418	Arl14	NM27843	+	-196
chr14	59221985	59222122	138	30.2369	4	3	59201227	Rcbtb1	NM27764	+	-20758
chr1	131242485	131242539	55	30.2229	5	3	131245177	Rassf5	NM18750	-	2639
chr15	97266255	97266379	125	30.1939	6	5	97247286	Amigo2	NM178114	-	-18969
chr9	31963272	31963399	128	30.1867	4	2	31913284	Barx2	NM13800	-	-49988
chr13	113844752	113844926	175	30.1799	6	6	113794507	Arl15	NM172595	+	-50245
chr17	45889439	45889615	177	30.1145	4	2	46025162	Vegfa	NM1110268	-	135548
chr17	73888773	73888993	221	30.1129	6	4	73950195	Xdh	NM11723	-	61203
chr3	9817278	9817382	105	30.1005	6	4	9833678	Pag1	NM1195031	-	16297
chr2	152723875	152724234	360	30.0967	16	9	152736250	Id1	NM10495	+	12017
chr1	171220383	171220567	185	30.0867	5	3	171222513	Tomm40l	NM1037170	-	1947
chr5	31631357	31631752	396	30.083	15	10	31613950	Mrpl33	NM25796	+	-17407
chr1	136214395	136214743	349	30.0741	10	6	136234279	5730559C18Rik	NM28872	-	19537
chr8	41145766	41145863	98	30.0527	3	1	41133725	Mtus1	NM1005863	-	-12041
chr15	79725471	79725665	195	30.03	6	4	79742535	Sun2	NM1205345	-	16871
chr7	132777052	132777139	88	30.0153	4	2	132786934	Fam53b	NM175268	-	9796
chr5	125070028	125070050	23	30.0055	3	2	125003474	Fam101a	NM28443	+	-66554
chr4	136778487	136778621	135	-30.0016	4	2	136836010	Ephb2	NM10142	-	57390
chr1	158175523	158175653	131	-30.004	3	2	158356259	Brinp2	NM207583	-	180607
chr2	178950104	178950248	145	-30.014	3	1	179414935	4930591A17Rik	NM26596	+	464688
chr8	8291971	8292131	161	-30.0169	7	3	8660772	Efnb2	NM10111	-	368642
chr2	36668453	36668642	190	-30.0199	4	2	36688003	Olfr346	NM146938	+	19362
chr17	93033393	93033504	112	-30.0214	3	2	93199421	Adcyap1	NM9625	+	165918
chr5	121894807	121895293	487	-30.0221	9	6	121849027	Fam109a	NM175474	+	-45780
chr13	84986162	84986326	165	-30.023	5	3	85189476	Ccnh	NM23243	+	203151
chr9	110920810	110921060	251	-30.0235	14	10	110916860	Gm590	NM1195437	-	-3950
chr1	132599233	132599515	283	-30.0253	8	5	132642857	Nfasc	NM1160316	-	43343
chr4	131718913	131719279	367	-30.0255	8	5	131838277	Ptpru	NM11214	-	118999
chr7	82410882	82411200	319	-30.0377	4	2	82335693	Adamtsl3	NM1190374	+	-75189
chr10	18506509	18507076	568	-30.0401	13	10	18469980	Nhsl1	NM1163592	+	-36529
chr10	9315565	9315809	245	-30.0462	5	4	9675207	Samd5	NM177271	-	359399
chr17	52667010	52667264	255	-30.0486	6	3	52602708	Kcnh8	NM1031811	+	-64302
chr14	70777592	70777667	76	-30.0501	4	3	70774380	Dok2	NM10071	+	-3212
chr16	58213926	58214123	198	-30.0535	3	2	58408534	Dcbld2	NM28523	+	194412
chr2	173441750	173441948	199	-30.0548	4	3	173522591	1700021F07Rik	NM28158	+	80644
chr6	72358879	72359166	288	-30.0549	7	4	72362380	Rnf181	NM25607	-	3215
chr5	56733305	56733433	129	-30.0563	4	4	57717918	4932441J04Rik	NR15588	-	984486
chr1	57674152	57674397	246	-30.0582	6	3	57774860	Spats2l	NM144882	+	100464
chr12	97925511	97925652	142	-30.0585	3	2	98259458	Galc	NM8079	-	333807
chr7	7570717	7570858	142	-30.059	7	5	7566785	Vmn2r33	NM1105065	-	-3932
chr13	96140324	96140403	80	-30.0599	5	3	96132576	Sv2c	NM29210	-	-7748
chr18	69666689	69666891	203	-30.06	6	3	69925558	Ccdc68	NM201362	+	258668
chr9	90898134	90898159	26	-30.0619	3	2	91365798	Zic1	NM9573	-	467640
chr7	124215153	124215252	100	-30.064	4	3	123983180	Hs3st4	NM1252072	+	-231973
chr1	126865050	126865172	123	-30.0697	3	2	126830631	Nckap5	NM1081756	-	-34419
chr6	101670935	101671145	211	-30.0699	6	3	101774248	Gm9871	NR27989	+	103104
chr12	43498078	43498200	123	-30.0712	8	6	44210067	Dnajb9	NM13760	-	711868
chr3	154459021	154459128	108	-30.0729	4	2	154330820	AI606473	NR40387	+	-128201
chr11	87869260	87869457	198	-30.0733	5	3	87875535	Epx	NM7946	-	6079
chr11	60897978	60898061	84	-30.0793	3	3	60913791	Natd1	NM25294	-	15731
chr14	34831810	34831859	50	-30.086	3	3	34820135	Grid1	NM8166	+	-11675
chr8	58232947	58233105	159	-30.0863	4	3	58700795	Gm15881	NM1177534	-	467691
chrX	53601701	53601844	144	-30.0869	6	4	53607921	Cxx1c	NM28375	+	6078
chr15	24008519	24008596	78	-30.0874	3	2	23036462	Cdh18	NM1081299	+	-972057
chr17	92103196	92103325	130	-30.0898	4	2	91092801	Nrxn1	NM20252	-	-1010395
chr11	82922192	82922637	446	-30.0914	5	4	82911252	Unc45b	NM178680	+	-10940
chr11	96753189	96753330	142	-30.0934	3	2	96777554	Snx11	NM28965	-	24225
chr6	127829916	127829985	70	-30.0942	3	2	127788142	Mir7233	NR106092	-	-41774
chr10	60470951	60471145	195	-30.0951	7	5	60399725	Gm17455	NM1164374	+	-71226
chr3	120565418	120565466	49	-30.0958	3	2	120886731	6530403H02Rik	NR130170	-	321266
chr5	140543179	140543479	301	-30.0981	9	5	140565066	Grifin	NM30022	-	21588
chr9	100134542	100134659	118	-30.0983	3	3	100022299	4930519F24Rik	NR40763	+	-112243
chr13	49152421	49152527	107	-30.1001	4	3	49148327	Wnk2	NM29361	-	-4094
chr5	35921919	35922144	226	-30.1007	7	3	35893318	Afap1	NM27373	+	-28601
chr4	140188683	140189855	1173	-30.1012	14	9	140246810	Igsf21	NM198610	-	56956
chr6	68742193	68742332	140	-30.1044	4	3	69327173	Rprl1	NR4434	-	584842
chr14	77151608	77151795	188	-30.112	3	2	77156762	Enox1	NM1253759	+	4968
chr6	90621586	90621742	157	-30.1141	3	1	90619245	Slc41a3	NM1037493	+	-2341
chr4	101134887	101135103	217	-30.1182	3	2	101069037	Raver2	NM183024	+	-65850
chrX	133469053	133469204	152	-30.1186	3	2	133688992	Pcdh19	NM1105246	-	219789
chr3	147163109	147163146	38	-30.1198	3	2	146852366	Ttll7	NM1302958	+	-310743
chr6	60201505	60201668	164	-30.1261	10	7	60403706	A530053G22Rik	NR15565	-	202039
chr3	83587333	83587429	97	-30.1309	3	1	83574117	1700028M03Rik	NR36591	-	-13216
chr4	27279025	27279209	185	-30.1321	6	4	26705448	4930548K13Rik	NR40656	-	-573577
chr1	73599899	73600032	134	-30.1322	3	2	73407568	Pinc	NR3202	-	-192331
chr1	30085924	30086354	431	-30.1373	4	4	29421487	Mir6342	NR105760	+	-664437
chr1	171237092	171237735	644	-30.1399	16	10	171234348	Fcer1g	NM10185	-	-2744
chr8	113662953	113663027	75	-30.1401	4	3	113643212	Syce1l	NM1048145	+	-19741
chr16	26989730	26989868	139	-30.142	3	2	26991651	Gmnc	NM1013761	-	1784
chr6	60575617	60575868	252	-30.142	3	2	60403706	A530053G22Rik	NR15565	-	-171911
chr18	69655157	69655246	90	-30.1435	4	3	69925558	Ccdc68	NM201362	+	270313
chr18	26481553	26481604	52	-30.1455	3	3	25753982	Celf4	NM1174074	-	-727571
chrX	117685480	117685620	141	-30.1558	4	3	117014756	Gm14920	NM1102665	+	-670724
chr5	121918463	121918761	299	-30.1619	5	2	121849027	Fam109a	NM175474	+	-69436
chr12	73539311	73539588	278	-30.1625	4	3	73546394	Tmem30b	NM178715	-	6807
chr11	90054756	90055036	281	-30.1637	8	5	90030347	Tmem100	NM26433	+	-24409
chr7	96611036	96611239	204	-30.1639	6	5	96801548	Gm15413	NR45874	-	190310
chr4	50714434	50714538	105	-30.1639	3	3	51216677	Cylc2	NM1162865	+	502140
chr3	96395539	96395830	292	-30.1664	5	4	96414832	Terc	NR1579	-	19003
chr6	111913929	111914019	91	-30.1667	6	3	112210707	1700054K19Rik	NR27865	+	296689
chr10	29096743	29096857	115	-30.1696	4	3	29143995	Soga3	NM26138	+	47139
chr7	86674184	86674365	182	-30.1702	4	3	86663663	Olfr293	NM1011752	+	-10521
chr18	58065449	58065896	448	-30.1708	8	4	58209925	Fbn2	NM10181	-	144030
chr14	78296071	78296235	165	-30.1721	7	4	78308042	Tnfsf11	NM11613	-	11808
chr19	33899085	33899199	115	-30.1822	5	2	33961247	Lipf	NM26334	+	62049
chr1	107325718	107325849	132	-30.1834	6	4	107362313	Serpinb11	NM25867	+	36465
chr12	107089444	107089455	12	-30.1855	3	2	106716323	4933406K04Rik	NR15512	-	-373121
chr5	137672487	137672678	192	-30.1871	5	3	137684752	Agfg2	NM1303266	-	12075
chr17	7097677	7097794	118	-30.1922	5	3	7025542	Gm1604b	NM1033442	+	-72135
chr9	45228994	45229177	184	-30.1968	4	3	45204074	Tmprss4	NM145403	-	-24920
chr2	120077228	120077371	144	-30.1986	3	2	120033432	Pla2g4b	NM145378	+	-43796
chr17	48679765	48679828	64	-30.2	3	3	48454900	Unc5cl	NM152823	+	-224865
chr12	66597931	66598194	264	-30.2087	9	6	66284400	Rpl10l	NM1162933	-	-313531
chr17	38512217	38512344	128	-30.213	6	4	38554191	Esp34	NM1177585	+	41848
chrX	61983875	61984080	206	-30.2145	4	4	61709615	Ldoc1	NM1018087	+	-274260
chr19	18902046	18902741	696	-30.2145	6	3	19001116	Rorb	NM146095	-	98376
chr7	74072628	74072977	350	-30.2149	6	5	74013681	St8sia2	NM9181	-	-58947
chr12	45600283	45600477	195	-30.2161	5	2	45074482	Stxbp6	NM144552	-	-525801
chr3	96832359	96832590	232	-30.2201	3	2	96832673	Pdzk1	NM1146001	+	84
chr17	20095207	20095297	91	-30.2216	3	2	20048204	Vmn2r104	NM1104566	-	-47003
chr5	59789756	59789908	153	-30.2222	4	3	59986001	4933402J10Rik	NR40683	-	196094
chr10	98251063	98251207	145	-30.2225	6	6	98351866	Gm8633	NR45179	-	100660
chr8	124896394	124896722	329	-30.2259	23	12	124897704	Exoc8	NM198103	-	983
chr3	152962950	152963240	291	-30.23	4	3	152982206	St6galnac5	NM12028	-	18967
chr17	75030773	75031013	241	-30.2364	3	2	75005528	Ltbp1	NM19919	+	-25245
chr9	122490339	122490523	185	-30.2366	6	3	122572500	9530059O14Rik	NR15610	+	81978
chr18	21382521	21382775	255	-30.2375	4	3	21300138	Garem	NM1033445	-	-82383
chrX	53797496	53797539	44	-30.2387	3	2	53797705	Xlr	NM1291748	-	167
chr7	141836270	141836519	250	-30.2395	5	3	141839071	Muc5b	NM28801	+	2553
chr13	117947280	117947413	134	-30.2415	4	3	117720010	4933413L06Rik	NR45508	-	-227270
chr19	23790644	23790764	121	-30.2472	4	3	23758875	Apba1	NM177034	+	-31769
chr15	59052197	59052312	116	-30.2558	4	3	59082025	Mtss1	NM144800	-	29714
chr6	19464269	19464397	129	-30.2577	10	8	19555341	Mir6370	NR105789	+	90945
chr3	93968768	93969069	302	-30.2592	3	3	93961313	Gm10697	NM1163731	-	-7455
chr12	46299189	46299358	170	-30.2698	4	3	46818774	Nova1	NM21361	-	519417
chr4	79322968	79323122	155	-30.272	4	3	78211894	Ptprd	NM11211	-	-1111074
chr14	71935346	71935518	173	-30.2731	3	2	71856708	4930434J06Rik	NR46274	+	-78638
chrX	137574236	137574394	159	-30.2793	3	2	137571548	Il1rapl2	NM30688	+	-2688
chr9	118677777	118678024	248	-30.2826	4	3	118711691	Itga9	NM1113514	+	33668
chr4	131183900	131183936	37	-30.2881	4	3	131010473	A930031H19Rik	NR130167	-	-173427
chr19	18830072	18830233	162	-30.2886	4	2	18749982	Trpm6	NM153417	+	-80090
chr10	113979116	113979268	153	-30.2892	4	3	113586577	Mir669h	NR35418	+	-392539
chr9	115603108	115603279	172	-30.2904	5	3	115381818	Mir467h	NR130329	+	-221290
chr11	59274993	59275275	283	-30.2975	7	4	59290750	Wnt3a	NM9522	-	15476
chr2	76434294	76434401	108	-30.2996	6	3	76406507	Osbpl6	NM1290733	+	-27787
chr12	99994172	99994263	92	-30.3039	5	4	99964498	Kcnk13	NM146037	+	-29674
chr11	95206374	95206475	102	-30.305	3	2	95261528	Tac4	NM53093	+	55054
chr14	72887932	72887997	66	-30.3084	4	3	73025602	Gm9199	NR27860	+	137606
chr1	34808739	34808834	96	-30.3114	3	2	34801721	Arhgef4	NM183019	+	-7018
chr15	50119750	50119846	97	-30.3184	4	3	50889113	Mir1907	NR35444	-	769268
chr8	97406799	97406951	153	-30.3206	9	4	96545972	Mir28c	NR39538	-	-860827
chr6	67196882	67197027	146	-30.3215	4	3	67266978	Serbp1	NM25814	+	69952
chr18	79097428	79097873	446	-30.3254	5	3	79109390	Setbp1	NM53099	-	11518
chr16	61115552	61115694	143	-30.3265	4	2	60605530	Epha6	NM7938	-	-510022
chr5	112225799	112225850	52	-30.3276	3	2	112228947	Miat	NR3718	-	3098
chr5	63407654	63407783	130	-30.3313	4	2	63649102	Nwd2	NM177006	+	241320
chr14	58473262	58473383	122	-30.3326	6	4	58072685	Fgf9	NM13518	+	-400577
chr3	123904593	123904658	66	-30.3335	3	2	123690851	Ndst3	NR121616	-	-213742
chr10	80623776	80624143	368	-30.3354	8	4	80622779	Csnk1g2	NM134002	+	-997
chr4	154598201	154598296	96	-30.3377	4	2	154636366	5930403L14Rik	NR45643	-	38071
chr3	6378023	6378229	207	-30.3509	8	6	6620442	1700008P02Rik	NM27048	-	242214
chr15	87456590	87456748	159	-30.3515	7	3	87544298	Fam19a5	NM1252310	+	87551
chr16	78371686	78371786	101	-30.3517	3	2	78376756	Gm7334	NR2700	-	4971
chr14	76189108	76189179	72	-30.3527	3	2	76110890	Nufip1	NM13745	+	-78218
chr15	70933200	70933286	87	-30.3529	3	1	71727837	Fam135b	NM177819	-	794552
chr4	77791890	77791997	108	-30.358	6	3	78211894	Ptprd	NM11211	-	419898
chr13	19030051	19030242	192	-30.3596	4	2	18948350	Amph	NM175007	+	-81701
chr2	41688506	41688557	52	-30.3615	4	3	42447567	Mir6336	NR105754	-	759011
chr18	52062243	52062410	168	-30.362	6	2	52123545	Mir28a	NR29788	-	61136
chr5	102460906	102461407	502	-30.3633	5	4	102481390	Arhgap24	NM29270	+	19984
chr1	30717562	30717679	118	-30.3694	6	4	30863255	Phf3	NM1081080	-	145577
chr5	35494975	35495209	235	-30.3707	3	2	35525625	Cpz	NM153107	-	30417
chr4	130843421	130843552	132	-30.3717	3	2	130792536	Sdc3	NM11520	+	-50885
chr4	58089219	58089432	214	-30.3727	4	2	58009123	Txndc8	NM26132	-	-80096
chr1	112864988	112865098	111	-30.3733	10	8	111864917	Dsel	NM1081316	-	-1000071
chr13	108798165	108798423	259	-30.3837	5	4	108654176	Pde4d	NM11056	+	-143989
chr4	44623504	44623513	10	-30.3877	3	2	44702799	5730488B01Rik	NR73462	+	79287
chr2	145957100	145957173	74	-30.3918	3	3	145934783	Cfap61	NM175280	+	-22317
chr18	24834308	24834387	80	-30.3918	3	3	24708622	Fhod3	NM175276	+	-125686
chr14	102415112	102415187	76	-30.3939	3	2	102982631	Mir5130	NR39592	-	567445
chr13	96671738	96671790	53	-30.3976	3	1	96670935	Hmgcr	NM8255	-	-803
chr13	30566810	30566897	88	-30.4024	6	6	30545315	Uqcrfs1	NM25710	-	-21495
chr1	171734880	171735137	258	-30.4064	8	5	171767131	Slamf1	NM13730	+	31995
chr4	149702634	149702936	303	-30.4064	11	7	149701628	Pik3cd	NM1029837	-	-1006
chr6	7180464	7180571	108	-30.4073	5	3	6956017	Acn9	NM1077713	+	-224447
chr5	127211642	127211824	183	-30.4172	6	4	127241825	Tmem132c	NM175432	+	30002
chr4	20838615	20838690	76	-30.4189	3	2	20778667	Nkain3	NM172987	-	-59948
chr16	3505298	3505701	404	-30.422	4	2	3592397	Olfr161	NM146860	+	86697
chr6	97735895	97736159	265	-30.4367	3	2	97807057	Mitf	NM1113198	+	70899
chr14	101407945	101408076	132	-30.4375	6	3	101609190	Tbc1d4	NM1081278	-	201115
chr4	154789464	154789549	86	-30.4515	3	3	154856199	Ttc34	NM172878	+	66651
chr5	54461474	54461634	161	-30.4533	4	3	54349991	Gm10440	NR38045	+	-111483
chrX	96563322	96563611	290	-30.4549	4	3	96456345	Heph	NM181273	+	-106977
chr3	132296307	132296459	153	-30.4653	4	2	132085291	Dkk2	NM20265	+	-211016
chr9	27334627	27334700	74	-30.4658	6	4	27352684	AI414108	NR27907	+	17985
chr16	95612472	95612552	81	-30.4725	3	1	95586592	Erg	NM1302152	-	-25880
chr7	125632389	125632472	84	-30.4769	3	3	125603428	Il21r	NM21887	+	-28961
chr4	102487264	102487423	160	-30.4783	16	13	102570059	Pde4b	NM1177980	+	82637
chr2	124067387	124067482	96	-30.48	7	4	124089968	Sema6d	NM1290997	+	22487
chr14	34860309	34860446	138	-30.481	5	4	34894608	Mir346	NR29774	+	34163
chr3	20331514	20331607	94	-30.4854	4	3	20367176	Agtr1b	NM175086	-	35570
chr2	124515928	124515990	63	-30.4863	3	2	124610295	Sema6d	NM199238	+	94306
chr1	72860245	72860487	243	-30.4877	7	3	72874864	Igfbp5	NM10518	-	14378
chr15	29293055	29293189	135	-30.4938	8	5	30172592	Ctnnd2	NM8729	+	879404
chr14	33037144	33037306	163	-30.4954	4	3	32991381	Lrrc18	NM26253	+	-45763
chr4	75552335	75552459	125	-30.4994	4	2	75278285	Tmem261	NM25849	-	-274050
chr6	76566166	76566224	59	-30.4995	3	1	77242716	Lrrtm1	NM28880	+	676493
chr1	125678158	125678258	101	-30.5023	5	2	125676995	Gpr39	NM27677	+	-1163
chr4	43975631	43975826	196	-30.5038	9	5	43983503	Ccin	NM1002787	+	7678
chr16	66939400	66939624	225	-30.5104	6	4	66657117	1700010K23Rik	NR40512	+	-282283
chrX	138494300	138494365	66	-30.5106	3	2	138209579	Tex13a	NM26469	-	-284721
chr9	81727933	81728085	153	-30.5107	4	3	81632551	Htr1b	NM10482	-	-95382
chr6	66189679	66189879	201	-30.5112	6	3	65952570	4930544G11Rik	NM1161773	+	-237109
chr8	57568619	57568704	86	-30.5112	4	2	57511842	Hmgb2	NM8252	+	-56777
chr8	67058807	67058897	91	-30.5131	3	3	66860216	Naf1	NM1163564	+	-198591
chr18	23275314	23275390	77	-30.5196	3	3	23310019	Dtna	NM1285813	+	34630
chr7	142571732	142571859	128	-30.5201	5	3	142577146	Mir675	NR30416	-	5288
chr9	61015636	61016646	1011	-30.5227	23	13	61017068	Gm5122	NR40767	+	423
chr16	68119937	68120252	316	-30.5247	3	2	67620907	Cadm2	NM1145977	-	-499030
chr16	74049109	74049242	134	-30.525	4	3	74342066	Mir691	NR30464	-	292825
chr9	60518486	60518726	241	-30.5281	3	2	60511034	Thsd4	NM1040426	-	-7452
chr18	87851505	87851680	176	-30.5285	7	5	88894206	Socs6	NM18821	-	1042527
chr2	152622294	152622433	140	-30.5295	6	5	152623052	Defb25	NM1039122	-	620
chr4	29574775	29574870	96	-30.5342	7	5	28813144	Epha7	NM1122889	+	-761631
chr10	54455080	54455238	159	-30.5421	10	7	54075921	Gm16998	NR38016	+	-379159
chr4	153829359	153829389	31	-30.5422	4	3	153950475	BC039966	NR40670	-	121087
chr16	81970455	81970724	270	-30.544	9	7	81200696	Ncam2	NM1113208	+	-769759
chr9	51294114	51294153	40	-30.5447	3	2	51278553	Gm684	NM1195681	-	-15561
chr12	7301069	7301181	113	-30.5501	4	3	7380329	1700101O22Rik	NR45045	-	79149
chr11	93089451	93089608	158	-30.5558	6	5	93099289	Car10	NM28296	+	9682
chr9	45574393	45574496	104	-30.5564	3	2	45431231	4833428L15Rik	NR40732	-	-143162
chrX	69143134	69143166	33	-30.5573	3	2	69360330	Aff2	NM8032	+	217165
chr6	66195414	66195582	169	-30.5598	7	5	65952570	4930544G11Rik	NM1161773	+	-242844
chr19	57511871	57511934	64	-30.5645	3	2	57509065	6720468P15Rik	NR40307	+	-2806
chr17	4466249	4466542	294	-30.5667	5	4	4122101	4930548J01Rik	NR45462	-	-344148
chr5	83986621	83986728	108	-30.569	4	3	84417381	Epha5	NM7937	-	430654
chr12	96042143	96042402	260	-30.5726	4	3	96047221	1700019M22Rik	NR103800	-	4820
chr5	6207720	6207834	115	-30.5751	4	4	5749316	Steap1	NM27399	-	-458404
chr17	65517095	65517156	62	-30.5758	5	3	65540781	Tmem232	NM1289486	-	23626
chr3	155252043	155252368	326	-30.5759	8	6	155093433	Lrriq3	NM28938	+	-158610
chr8	70753233	70753810	578	-30.5781	43	24	70754678	Rab3a	NM9001	+	869
chr17	42152607	42152770	164	-30.5875	7	5	42315946	Ptchd4	NM28474	+	163177
chr16	40814308	40814324	17	-30.5884	3	1	41533341	Lsamp	NM175548	+	719018
chr14	81612606	81612713	108	-30.5957	4	3	80000301	Olfm4	NM1030294	+	-1612305
chr15	99449066	99449145	80	-30.5996	4	3	99457747	Nckap5l	NM1001884	-	8603
chr3	33534193	33534217	25	-30.6028	3	2	33800182	Ttc14	NM25978	+	265966
chr3	53169359	53169371	13	-30.6045	3	2	53041546	Lhfp	NM175386	+	-127813
chr8	99660807	99660930	124	-30.6055	6	3	99416470	Cdh8	NM1285914	-	-244337
chr12	54187452	54188373	922	-30.606	13	8	54203873	Egln3	NM28133	-	15501
chr18	58482780	58482878	99	-30.6062	3	1	58556239	Slc27a6	NM1081072	+	73362
chr11	106709554	106709843	290	-30.6155	9	7	106715280	Pecam1	NM8816	-	5438
chr15	78240403	78240601	199	-30.6164	5	3	78244810	Ncf4	NM8677	+	4210
chr5	11484732	11484884	153	-30.6164	4	3	11594955	Gm6460	NM1037919	+	110072
chr4	92752906	92753013	108	-30.6297	4	3	93335510	Tusc1	NM26954	-	582498
chr15	92234429	92234456	28	-30.6302	3	2	92161356	Cntn1	NM1159647	+	-73073
chr4	118611655	118611697	43	-30.6308	3	2	118620404	Cfap57	NM26789	-	8708
chr5	115542472	115542928	457	-30.638	11	5	115559466	Rplp0	NM7475	+	16539
chr13	38807020	38807168	149	-30.6391	5	3	38659027	Eef1e1	NM25380	-	-147993
chr7	18740761	18741158	398	-30.6401	3	1	18718089	Psg22	NM1004152	+	-22672
chr6	104518379	104518475	97	-30.641	3	3	104493043	Cntn6	NM17383	+	-25336
chr13	24280432	24281389	958	-30.6433	135	55	24280789	Lrrc16a	NM26825	-	0
chr6	53600723	53600776	54	-30.6436	3	2	53573373	Creb5	NM172728	+	-27350
chr9	8506816	8506967	152	-30.6471	4	2	8544141	Trpc6	NM13838	+	37175
chr5	140447805	140448372	568	-30.648	7	5	140427338	Mir7038	NR106005	+	-20467
chr13	56176119	56176182	64	-30.6507	3	2	56178884	Tifab	NM145976	-	2703
chr5	36829439	36829672	234	-30.6597	4	2	36830648	Man2b2	NM8550	-	977
chr10	38888125	38888411	287	-30.6622	12	8	38821778	Rfpl4b	NM1177783	-	-66347
chr8	115530030	115530131	102	-30.6624	3	3	115706893	Maf	NM1025577	-	176763
chr8	122628627	122628915	289	-30.6648	9	7	122622734	Pabpn1l	NM1007462	-	-5893
chrX	151699956	151700162	207	-30.6653	4	3	151803281	Huwe1	NM21523	+	103120
chr13	79635630	79635830	201	-30.6681	3	2	80883421	Arrdc3	NM1042591	+	1247592
chr1	126757629	126757819	191	-30.6724	3	2	126830631	Nckap5	NM1081756	-	72813
chr10	113315800	113315952	153	-30.6747	4	3	113586577	Mir669h	NR35418	+	270626
chr1	189212653	189212687	35	-30.6875	3	2	189343352	Kcnk2	NM1159850	-	130666
chr7	141992004	141992146	143	-30.6877	6	6	141992178	Mir3104	NR37291	+	33
chr3	4176611	4176643	33	-30.6926	3	3	4798707	1110015O18Rik	NR45272	+	622065
chr15	93525483	93525541	59	-30.6962	3	2	93595890	Prickle1	NM1033217	-	70350
chr17	35127020	35127316	297	-30.6964	22	11	35126401	D17H6S53E	NM33477	+	-619
chr2	170075290	170075512	223	-30.7028	10	6	170070777	A630075F10Rik	NR33632	-	-4513
chr7	32305812	32306037	226	-30.7028	6	4	32327244	Scgb2b12	NM1281508	-	21208
chr3	87093376	87093736	361	-30.7036	13	9	87174746	Kirrel	NM1170985	-	81011
chr15	84279154	84279394	241	-30.7065	7	5	84324719	Parvg	NM22321	+	45326
chr8	42334752	42335105	354	-30.7082	4	3	41827266	2810404M03Rik	NR45497	+	-507486
chr12	73595355	73595544	190	-30.7089	4	3	73585040	Prkch	NM8856	+	-10315
chr18	4525002	4525079	78	-30.7117	4	3	4634928	9430020K01Rik	NM1081963	+	109850
chr7	86981553	86981651	99	-30.7119	4	3	86996464	Vmn2r79	NM1105190	+	14814
chr9	81928129	81928246	118	-30.7167	4	2	81863743	Mei4	NM175213	+	-64386
chr6	4220934	4221062	129	-30.7178	3	2	4086926	Bet1	NM9748	-	-134008
chr3	140827917	140828212	296	-30.7182	9	5	141212354	Pdha2	NM8811	-	384143
chr4	125455256	125455346	91	-30.7238	3	3	125490830	Grik3	NM1081097	+	35485
chr3	51579834	51579897	64	-30.7249	5	3	51560822	Setd7	NM80793	-	-19012
chr11	76995611	76995803	193	-30.7333	3	2	76998596	Slc6a4	NM10484	+	2794
chr1	48935476	48935628	153	-30.735	4	2	47467124	Mir6350	NR105768	-	-1468352
chr3	70333070	70333189	120	-30.7398	6	3	70007612	Otol1	NM1018031	+	-325458
chr4	99179689	99180307	619	-30.7409	16	10	99193933	Atg4c	NM175029	+	13627
chr2	25771288	25771367	80	-30.7428	6	4	25777016	Lcn11	NM1100455	+	5650
chr10	49346094	49346324	231	-30.743	4	3	49095842	C130030K03Rik	NR46212	-	-250252
chr9	108959475	108959555	81	-30.7437	4	2	108953744	Col7a1	NM7738	+	-5731
chr4	139908056	139908187	132	-30.7449	9	5	139933073	4933427I22Rik	NR45160	-	24887
chr16	50863321	50863417	97	-30.7449	4	3	50732772	5330426P16Rik	NR28300	-	-130549
chr10	29493540	29493724	185	-30.7479	4	3	29535866	Rspo3	NM28351	-	42143
chr3	44660498	44660604	107	-30.7489	4	3	45378259	2610316D01Rik	NR45172	-	717656
chr6	26419749	26419886	138	-30.7512	4	3	25931425	Gm20756	NR40771	+	-488324
chr8	22692562	22692814	253	-30.752	5	2	22706582	Ikbkb	NM1159774	-	13769
chr8	23746684	23746744	61	-30.7553	3	3	23669660	Zmat4	NM1277239	+	-77024
chr13	18219831	18220099	269	-30.7609	4	2	18100201	4930448F12Rik	NR46032	-	-119630
chr19	16476791	16476861	71	-30.7617	4	3	16435666	Gna14	NM8137	+	-41125
chr12	8858977	8859189	213	-30.763	3	3	8921306	Laptm4a	NM8640	+	62118
chr8	5586795	5586847	53	-30.7638	4	3	5105231	Slc10a2	NM11388	-	-481564
chr1	99417537	99417654	118	-30.7678	6	6	99772764	Cntnap5b	NM172851	+	355111
chr14	44847124	44847236	113	-30.7687	4	2	44859374	Ptgdr	NM8962	-	12139
chr14	104078401	104078494	94	-30.7689	3	2	104027141	4930432J09Rik	NR45953	-	-51260
chr17	65215026	65215134	109	-30.7725	4	2	65540781	Tmem232	NM1289486	-	325648
chr2	33649769	33649850	82	-30.7855	4	2	33641192	C130021I20Rik	NR46275	+	-8577
chr16	28089828	28089997	170	-30.7871	4	3	27849929	Gm10823	NR33475	+	-239899
chr9	118297215	118297279	65	-30.7964	3	2	118429838	4933432G23Rik	NR40716	+	132560
chr10	22915196	22915204	9	-30.7999	3	3	22820127	Tcf21	NM11545	-	-95069
chr6	22770356	22770431	76	-30.807	4	2	22875501	Ptprz1	NM1081306	+	105071
chr12	29171973	29172062	90	-30.8137	5	3	29528383	Myt1l	NM1093778	+	356322
chr1	136695272	136695301	30	-30.8156	3	2	136696210	Gm16880	NR37986	+	910
chr11	18008451	18008555	105	-30.8157	3	3	17953874	Etaa1	NM26576	-	-54577
chr4	154544058	154544171	114	-30.8205	16	12	154636366	5930403L14Rik	NR45643	-	92196
chr17	12135097	12135290	194	-30.8222	4	2	12119283	Agpat4	NM26644	+	-15814
chr9	113443636	113443749	114	-30.8306	7	3	113587151	AU023762	NR40760	-	143403
chr5	98274221	98274226	6	-30.8319	3	2	98254183	Fgf5	NM10203	+	-20038
chrX	154439446	154439517	72	-30.8456	4	2	154482001	Samt4	NM29199	+	42485
chr8	120787907	120788056	150	-30.8491	4	2	120738638	Irf8	NM1301811	+	-49269
chr8	50620526	50620680	155	-30.8578	4	3	50368111	Gm2516	NR46067	+	-252415
chr15	12962229	12962499	271	-30.8579	9	6	12824814	Drosha	NM26799	+	-137415
chr3	61511900	61512051	152	-30.861	4	2	61364506	Rap2b	NM28712	+	-147394
chr1	186582388	186582408	21	-30.8611	4	3	186705991	Tgfb2	NM9367	-	123584
chr12	111911489	111911564	76	-30.8674	4	3	111908054	Ppp1r13b	NM11625	-	-3435
chr18	18849287	18849689	403	-30.8717	6	4	20002096	Dsc3	NM7882	-	1152408
chr2	67192407	67192561	155	-30.8748	4	3	67173833	Gm1322	NM1033477	+	-18574
chr14	111874284	111874382	99	-30.8761	5	5	112021429	Mir466	NR30150	+	147048
chr3	71524330	71524480	151	-30.8765	4	3	70807290	Gm6634	NR40556	-	-717040
chr8	56829767	56830113	347	-30.8836	8	6	56551133	Fbxo8	NM15791	+	-278634
chr2	149736352	149736411	60	-30.8855	4	2	149830782	Syndig1	NM1085521	+	94372
chr14	15872030	15872075	46	-30.8858	3	2	16249313	Ngly1	NM21504	+	377239
chr4	80865082	80865156	75	-30.8865	4	3	80834212	Tyrp1	NM31202	+	-30870
chr16	93455384	93455421	38	-30.8905	3	2	93458871	1700029J03Rik	NR40494	-	3451
chr13	94726184	94726196	13	-30.8939	3	1	94788942	Tbca	NM9321	+	62747
chr3	105548626	105548799	174	-30.8952	5	4	105458815	Kcnd3	NM19931	+	-89811
chr8	89911922	89911943	22	-30.8986	3	2	90348251	Tox3	NM172913	-	436309
chr5	16181235	16181388	154	-30.8989	8	6	15934690	Cacna2d1	NM1110845	+	-246545
chr19	42283901	42284162	262	-30.902	3	2	42280169	Mir3085	NR37246	-	-3732
chr1	61635166	61635407	242	-30.9028	4	3	61638823	Pard3b	NM1081050	+	3417
chr16	68898129	68898244	116	-30.904	6	5	69863743	Speer2	NM173069	-	965500
chr7	90544479	90544511	33	-30.9054	3	2	90475994	Tmem126b	NM26734	-	-68485
chr2	83481114	83481266	153	-30.9057	4	3	83644577	Zc3h15	NM26934	+	163312
chr9	47895974	47896013	40	-30.908	3	3	47818207	Gm10677	NR46048	-	-77767
chr10	84522769	84523105	337	-30.9114	10	7	84533887	Ckap4	NM175451	-	10783
chr12	109342830	109342875	46	-30.9126	3	2	109452822	Dlk1	NR33813	+	109948
chr8	118440939	118441031	93	-30.9147	8	6	118283754	Cdh13	NM19707	+	-157185
chr7	138259757	138259908	152	-30.9147	10	8	138397729	Tcerg1l	NM183289	-	137822
chr3	82530495	82530647	153	-30.9178	4	2	82548084	Npy2r	NM1205099	-	17438
chr4	151610768	151610886	119	-30.9179	6	4	151861767	Camta1	NM1081557	-	250882
chr8	120792792	120792866	75	-30.9187	5	3	120738638	Irf8	NM1301811	+	-54154
chr6	11224418	11224495	78	-30.9191	3	3	10974377	AA545190	NR33776	-	-250041
chr9	92548873	92549066	194	-30.9262	9	7	92542868	B430319G15Rik	NR29474	-	-6005
chr16	10979239	10979282	44	-30.9283	3	2	10993120	Litaf	NM19980	-	13839
chr15	99101513	99101657	145	-30.9296	10	5	99099483	Dnajc22	NM176835	+	-2030
chr9	48417689	48417740	52	-30.9302	3	2	48454343	Gm8884	NR26561	+	36604
chr13	57868587	57868787	201	-30.9324	6	5	57908331	Spock1	NM9262	-	39545
chr10	35327391	35327538	148	-30.9331	4	2	34483399	Frk	NM1159544	+	-843992
chrX	122941723	122941894	172	-30.9363	5	5	123103558	3110007F17Rik	NM28426	+	161665
chr7	131772789	131772987	199	-30.9411	3	2	131966459	Gpr26	NM173410	+	193473
chr14	54572861	54573745	885	-30.9418	12	8	54577660	Ajuba	NM10590	-	3916
chr4	151438541	151438716	176	-30.9433	7	5	151057952	Vamp3	NM9498	-	-380589
chr15	90212477	90212645	169	-30.9458	4	3	90224310	Alg10b	NM1033441	+	11666
chr2	153799862	153799955	94	-30.9475	3	2	153780878	Efcab8	NR36629	+	-18984
chr16	91192526	91192799	274	-30.9544	6	4	91225549	Olig2	NM16967	+	32751
chr5	57618035	57618196	162	-30.9553	3	2	57717918	4932441J04Rik	NR15588	-	99723
chr12	45361855	45362099	245	-30.9569	5	3	45074482	Stxbp6	NM144552	-	-287373
chr8	118378759	118379084	326	-30.9589	3	2	118283754	Cdh13	NM19707	+	-95005
chr2	100351675	100351827	153	-30.9633	6	5	101624747	Rag2	NM9020	+	1272921
chr5	37939186	37939208	23	-30.9652	4	3	38039229	Stx18	NM1289535	+	100022
chr1	57125462	57125593	132	-30.9658	4	3	57214995	BC055402	NR37990	-	89403
chr10	92977592	92977624	33	-30.9667	3	3	93160875	Cdk17	NM146239	+	183252
chr2	27986844	27986986	143	-30.9733	5	4	28084877	Fcnb	NM10190	-	97892
chr5	47130803	47130925	123	-30.9788	3	2	47983154	Slit2	NM1291228	+	852230
chr5	70121003	70121325	323	-30.9803	8	7	69592284	Gnpda2	NM1038015	-	-528719
chr3	77120778	77120838	61	-30.9816	4	2	76075582	Fstl5	NM1253719	+	-1045196
chr4	130033682	130033993	312	-30.9835	9	7	130047839	Col16a1	NM28266	+	13847
chr8	12332751	12332992	242	-30.987	5	2	12385770	Gm5607	NR27975	+	52779
chr8	13644296	13644485	190	-30.9874	4	3	13677586	Rasa3	NM9025	-	33102
chr1	43005687	43006011	325	-30.9897	7	5	42952871	Gpr45	NM53107	+	-52816
chr2	179059867	179059926	60	-30.9985	3	2	179414935	4930591A17Rik	NM26596	+	355010
chr16	50840501	50840975	475	-31.0003	11	7	50732772	5330426P16Rik	NR28300	-	-107729
chr2	153922716	153922877	162	-31.0072	4	3	153918229	Bpifb3	NM194357	+	-4487
chr11	47512188	47512295	108	-31.008	4	3	47379301	Sgcd	NM11891	-	-132887
chr9	103211738	103211841	104	-31.0097	8	7	103202064	Srprb	NM9275	-	-9674
chr14	59719357	59719450	94	-31.0101	4	3	59625280	Shisa2	NM145463	+	-94077
chr3	146927171	146927323	153	-31.0163	3	2	146852366	Ttll7	NM1302958	+	-74805
chr16	76145936	76146194	259	-31.0172	7	4	76122612	4930578N18Rik	NR40575	+	-23324
chr8	79371784	79372363	580	-31.0195	15	9	79399467	Smad1	NM8539	-	27105
chr2	93351678	93351838	161	-31.0221	4	2	93334486	Tspan18	NM183180	-	-17192
chr1	26425497	26425528	32	-31.0222	4	3	26687459	4931408C20Rik	NM1033764	-	261932
chr11	99933768	99934112	345	-31.0227	6	4	99936290	Krtap31-2	NM1025244	+	2179
chr11	4220767	4221088	322	-31.0227	15	9	4218250	Gatsl3	NM28022	+	-2517
chr13	60510735	60510893	159	-31.0237	9	7	60601946	Dapk1	NM29653	+	91054
chr10	60436562	60436753	192	-31.0241	6	5	60399725	Gm17455	NM1164374	+	-36837
chr10	114841667	114841699	33	-31.0257	3	3	114801369	Trhde	NM146241	-	-40298
chrX	68173733	68173849	117	-31.03	4	3	68010178	Mir509	NR30575	-	-163555
chr16	92314053	92314285	233	-31.0304	4	3	92312465	1700048M11Rik	NR45300	-	-1588
chr13	82332327	82332514	188	-31.0309	3	2	82698332	Mir3961	NR39537	-	365819
chr11	118113949	118114202	254	-31.0328	9	7	118129218	Dnah17	NM1167746	-	15017
chr19	22923425	22923434	10	-31.0349	3	2	22750604	Mir204	NR29591	+	-172821
chr5	77960611	77960762	152	-31.0363	4	3	77511747	Pea15b	NR27806	-	-448864
chr18	26294947	26295048	102	-31.0377	3	2	25753982	Celf4	NM1174074	-	-540965
chr14	65889258	65889395	138	-31.0432	6	4	65837301	Ccdc25	NM145944	+	-51957
chr15	49955722	49955888	167	-31.0493	8	4	50889113	Mir1907	NR35444	-	933226
chr5	120871035	120871240	206	-31.0548	11	7	120861421	Oas1h	NM145228	+	-9614
chr18	72379789	72379813	25	-31.0576	3	2	72351068	Dcc	NM7831	-	-28721
chr4	138247208	138247294	87	-31.0585	12	9	138250410	Sh2d5	NM1099631	+	3117
chr1	29042843	29042974	132	-31.0601	6	5	28780251	Gm597	NM1013750	-	-262592
chr4	118642877	118643080	204	-31.0666	9	7	118626403	D4Ertd617e	NR29469	+	-16474
chr12	31390934	31391237	304	-31.0674	3	2	31351470	Dld	NM7861	-	-39464
chr18	83068792	83068918	127	-31.0707	4	3	82920559	4930592I03Rik	NR33307	-	-148233
chr18	17251880	17251949	70	-31.0707	3	2	17235481	4921533I20Rik	NR33607	-	-16399
chr16	83924465	83924490	26	-31.0731	3	3	84371142	4930553E22Rik	NR40567	+	446653
chr10	61848864	61849159	296	-31.0767	3	2	61783863	H2afy2	NM207000	-	-65001
chr2	152725472	152725571	100	-31.0794	12	7	152736250	Id1	NM10495	+	10680
chr18	86774255	86774411	157	-31.0822	4	3	86712064	Cbln2	NM172633	+	-62191
chr4	79393299	79393317	19	-31.0878	3	2	78211894	Ptprd	NM11211	-	-1181405
chr16	89518085	89518172	88	-31.0941	4	2	89508322	Krtap7-1	NM27771	-	-9763
chr1	189381883	189382172	290	-31.1032	11	8	189402272	Kcnk2	NM1281848	-	20101
chr18	45053792	45053849	58	-31.107	3	2	44828664	Ythdc2	NM1163013	+	-225128
chr11	69169794	69169857	64	-31.1097	5	3	69157071	Alox12b	NM9659	+	-12723
chr3	140825274	140825426	153	-31.1138	4	3	141212354	Pdha2	NM8811	-	386929
chr9	17714278	17714341	64	-31.1188	7	5	18292266	Chordc1	NM25844	+	577926
chr7	82602190	82602282	93	-31.1198	5	4	82648527	Fam154b	NM177894	-	46246
chr18	89612507	89612654	148	-31.1203	5	4	89769135	Dok6	NM1039173	-	156482
chr5	19347570	19347722	153	-31.1205	4	4	19227045	Magi2	NM1170746	+	-120525
chr18	43442358	43442363	6	-31.1259	4	3	43438285	Dpysl3	NM1291455	-	-4073
chr3	33516942	33517018	77	-31.1318	4	3	33800182	Ttc14	NM25978	+	283165
chr9	29990247	29990391	145	-31.1339	5	4	29963128	Ntm	NM172290	-	-27119
chrY	81104068	81104158	91	-31.1357	4	3	80757209	Gm20806	NM1160135	-	-346859
chr2	27541372	27541675	304	-31.1383	5	3	27515146	Wdr5	NM80848	+	-26226
chr15	23429664	23429770	107	-31.1386	5	4	23036462	Cdh18	NM1081299	+	-393202
chr1	110516187	110516287	101	-31.1425	3	2	110977371	Cdh19	NM1081386	-	461085
chr8	108571733	108571912	180	-31.1442	4	4	108584676	3010033K07Rik	NR77224	-	12765
chr4	154410798	154411047	250	-31.1457	6	3	154299894	Arhgef16	NM1112744	-	-110904
chr8	118613890	118614068	179	-31.1458	8	6	118283754	Cdh13	NM19707	+	-330136
chr8	57962504	57962627	124	-31.1559	6	4	57653054	Galnt7	NM144731	-	-309450
chr7	54048897	54049021	125	-31.1568	9	7	53891888	Mir6238	NR105746	-	-157009
chr5	41136007	41136087	81	-31.157	3	2	41708154	Rab28	NM27295	-	572068
chr4	36288783	36288969	187	-31.1573	4	3	36645452	Mir876	NR30545	-	356484
chr9	122673519	122673604	86	-31.1578	3	2	122682875	Mir138-1	NR29819	+	9272
chr1	85099267	85099513	247	-31.158	5	4	85109852	A530032D15Rik	NM213615	-	10340
chr5	71580284	71580391	108	-31.1592	4	3	71548204	Cox7b2	NM30052	-	-32080
chr14	64011792	64011956	165	-31.1617	12	7	63992430	Rp1l1	NM146246	+	-19362
chr9	80688459	80688496	38	-31.1624	3	3	80465437	Impg1	NM22016	-	-223022
chr16	14552312	14552407	96	-31.1705	3	2	14562316	A630010A05Rik	NR33556	+	9910
chr3	17660652	17660685	34	-31.175	5	4	17789920	2610100L16Rik	NR33490	+	129236
chr16	85909839	85909896	58	-31.177	3	3	85901124	Adamts5	NM11782	-	-8715
chr18	59572858	59572944	87	-31.1797	4	2	59579629	Mir6355	NR105773	+	6686
chr15	56935492	56935654	163	-31.18	10	6	56694545	Has2	NM8216	-	-240947
chr1	78454864	78454867	4	-31.1864	3	2	78488896	Farsb	NM11811	-	34030
chr9	41162695	41162816	122	-31.1877	5	3	41157493	Ubash3b	NM176860	-	-5202
chr8	120810795	120811057	263	-31.1902	4	3	120738638	Irf8	NM1301811	+	-72157
chr9	27357942	27358191	250	-31.1912	7	5	27352684	AI414108	NR27907	+	-5258
chr14	83759915	83760011	97	-31.1919	3	2	84443562	Pcdh17	NM1013753	+	683552
chr1	101310785	101310817	33	-31.1931	3	3	101155767	Gm20268	NR37989	+	-155018
chr9	54540840	54540920	81	-31.1937	4	3	54538983	Sh2d7	NM173778	+	-1857
chr7	94775674	94775795	122	-31.1942	4	3	96210636	Tenm4	NM11858	+	1434842
chr5	70462468	70462494	27	-31.1942	3	2	70842616	Gabrg1	NM10252	-	380123
chr15	95384501	95384538	38	-31.1967	3	2	95528251	Nell2	NM1289653	-	143714
chr17	67549569	67550166	598	-31.1986	6	4	67632722	Lrrc30	NM1033340	-	82557
chr2	75313725	75313980	256	-31.2028	3	3	75444178	9430019J16Rik	NR40635	-	130199
chr5	27712350	27712417	68	-31.2074	3	3	27791549	Paxip1	NM18878	-	79133
chr7	109156540	109156726	187	-31.2079	4	3	109170511	Lmo1	NM1302206	-	13786
chr11	35217202	35217371	170	-31.2096	3	3	35121455	Slit3	NM11412	+	-95747
chr3	93789723	93789813	91	-31.2131	4	3	93796397	Tdpoz4	NM207272	+	6585
chr3	147128948	147129163	216	-31.2191	6	5	146852366	Ttll7	NM1302958	+	-276582
chr5	57790503	57790619	117	-31.222	9	6	57718020	Pcdh7	NM1122758	+	-72483
chr2	157466628	157466716	89	-31.2225	5	3	157424292	Src	NM9271	+	-42336
chr14	12958282	12958344	63	-31.2292	4	3	12823078	Cadps	NM12061	-	-135204
chr10	94416813	94416941	129	-31.2293	8	6	94514856	Tmcc3	NM172051	+	97916
chr15	100687184	100687240	57	-31.2318	5	3	100687919	Cela1	NM33612	-	680
chr7	96754080	96754256	177	-31.2333	4	4	96801548	Gm15413	NR45874	-	47293
chr5	146468075	146468087	13	-31.2338	3	1	146481942	Gm6408	NM1243104	+	13856
chr11	33770117	33770324	208	-31.2344	3	2	33843584	Kcnip1	NM1190885	-	73261
chr7	123998693	123998842	150	-31.2348	4	3	123983180	Hs3st4	NM1252072	+	-15513
chr13	19520627	19521060	434	-31.2362	4	2	19619829	Epdr1	NM134065	-	98770
chr2	168330305	168330492	188	-31.2376	8	6	168269330	Kcng1	NM1081134	-	-60975
chr6	75703383	75703505	123	-31.2439	6	5	77242716	Lrrtm1	NM28880	+	1539212
chr17	23969888	23970068	181	-31.244	4	2	23975229	Prss30	NM13921	-	5162
chr3	44264304	44264459	156	-31.2453	4	2	45378259	2610316D01Rik	NR45172	-	1113801
chr6	89998381	89998439	59	-31.2459	3	2	89976170	Vmn1r46	NM53229	+	-22211
chr4	73855323	73855475	153	-31.2464	4	3	73876233	Gm11757	NM1085538	-	20759
chr8	120836838	120836846	9	-31.2466	3	2	120738638	Irf8	NM1301811	+	-98200
chr5	19675804	19675990	187	-31.2478	7	5	19907517	Magi2	NM15823	+	231528
chr6	93657287	93657483	197	-31.2503	3	2	93912962	Magi1	NR104594	-	255480
chr5	128543469	128543596	128	-31.2507	5	4	128600686	5930412G12Rik	NR15517	-	57091
chr3	9601822	9601922	101	-31.2624	6	5	9610084	Zfp704	NM133218	-	8163
chr13	11135034	11135180	147	-31.2632	14	11	11522051	Zp4-ps	NR27813	+	386872
chr16	62343533	62343638	106	-31.2706	6	4	62786715	Nsun3	NM178925	-	443078
chr17	78028309	78028478	170	-31.2726	4	3	78200247	Crim1	NM15800	+	171770
chr16	90350827	90350908	82	-31.2727	3	3	90386396	Hunk	NM15755	+	35489
chr13	29085987	29086083	97	-31.2744	4	3	29016254	A330102I10Rik	NR45075	+	-69733
chr18	18181683	18181835	153	-31.2813	4	2	17580989	4930545E07Rik	NR45374	-	-600694
chr3	157382595	157382746	152	-31.2939	4	3	157534396	Zranb2	NM17381	+	151651
chr2	33822485	33822803	319	-31.2975	6	3	33805815	Nron	NR45729	+	-16670
chr10	127749343	127751037	1695	-31.2975	47	37	127751797	Gpr182	NM7412	-	761
chr13	71660766	71660924	159	-31.2987	3	2	71963722	Irx1	NM10573	-	302799
chr8	15756478	15756743	266	-31.2991	3	2	16168837	Mir3106	NR37214	-	412095
chr15	84523899	84523981	83	-31.2996	3	2	84557822	Ldoc1l	NM177630	-	33842
chr15	94882394	94882487	94	-31.3004	5	4	94629184	Tmem117	NM178789	+	-253210
chr1	89072279	89072444	166	-31.303	5	3	89070461	Sh3bp4	NM133816	+	-1818
chr12	112580895	112581112	218	-31.3047	4	3	112588783	Inf2	NM198411	+	7672
chr14	81935230	81935302	73	-31.3047	5	4	80000301	Olfm4	NM1030294	+	-1934929
chr1	114310148	114310299	152	-31.3047	4	3	115685136	Cntnap5a	NM1077425	+	1374838
chr9	42254992	42255130	139	-31.3067	5	3	42264299	Sc5d	NM172769	-	9170
chr8	122649396	122649612	217	-31.3084	6	4	122622734	Pabpn1l	NM1007462	-	-26662
chr5	118377482	118377577	96	-31.3118	3	3	118245226	2410131K14Rik	NM1081236	+	-132256
chr1	92479816	92479839	24	-31.312	3	3	92480618	Olfr1416	NM147038	-	780
chr10	57569511	57569550	40	-31.312	4	3	57532528	Serinc1	NM19760	-	-36983
chr2	179539338	179539425	88	-31.3124	5	4	179442477	Cdh4	NM9867	+	-96861
chr6	26101654	26101686	33	-31.3141	3	2	25931425	Gm20756	NR40771	+	-170229
chr5	37106046	37106213	168	-31.3163	6	5	37050856	Jakmip1	NM178394	+	-55190
chr5	114505201	114505312	112	-31.3262	4	3	114444305	Mvk	NM23556	+	-60896
chr1	101499143	101499324	182	-31.3263	10	6	101155767	Gm20268	NR37989	+	-343376
chr9	85558086	85558118	33	-31.3266	3	3	85749333	Ibtk	NM1081282	-	191216
chr2	180424197	180424377	181	-31.3269	4	3	180398378	Mir133a-2	NR29901	+	-25819
chr13	56936832	56937210	379	-31.327	5	3	56895788	Trpc7	NM12035	-	-41044
chr18	18179449	18179556	108	-31.3275	4	2	17580989	4930545E07Rik	NR45374	-	-598460
chr10	103341276	103341553	278	-31.3281	5	4	103367807	Slc6a15	NM175328	+	26255
chr1	109868420	109868427	8	-31.3295	3	3	109983736	Cdh7	NM172853	+	115310
chr18	67056972	67057074	103	-31.3308	4	3	67088297	Gnal	NM177137	+	31224
chr7	92146865	92147012	148	-31.3315	4	4	92062393	Dlg2	NM1243046	+	-84472
chr15	60016387	60016521	135	-31.3346	5	5	60016617	4933412E24Rik	NM27668	-	97
chr3	16699915	16700139	225	-31.3396	4	3	16183182	Ythdf3	NM1145919	+	-516733
chr5	35831598	35831929	332	-31.3412	15	9	35893318	Afap1	NM27373	+	61390
chr19	33714141	33714417	277	-31.3483	3	1	33590310	Lipo1	NM1013770	-	-123831
chr11	71409499	71409583	85	-31.3506	6	4	71285231	Nlrp1c-ps	NR27858	-	-124268
chr6	127167164	127167315	152	-31.3516	4	3	127151047	Ccnd2	NM9829	-	-16117
chr17	90405391	90405522	132	-31.3539	4	3	90861168	4930480K15Rik	NR45463	+	455647
chr10	127233511	127233788	278	-31.3551	7	5	127211621	Pip4k2c	NM54097	-	-21890
chr12	105601698	105602012	315	-31.3645	11	5	105604090	Bdkrb1	NM7539	+	2079
chr17	28524142	28524367	226	-31.3654	10	6	28530860	Armc12	NM26290	+	6494
chr8	61288134	61288518	385	-31.3674	6	3	61288871	1700001D01Rik	NR45475	-	354
chr15	79789608	79789737	130	-31.3732	5	4	79804708	Nptxr	NM30689	-	14972
chr7	121497411	121497651	241	-31.3742	4	4	121589835	4933432K03Rik	NR102286	-	92185
chr9	57874360	57874446	87	-31.3745	4	3	57910985	Ubl7	NM1122873	+	36540
chr1	167269654	167269665	12	-31.3764	3	2	167285126	Uck2	NM30724	-	15462
chr11	64452863	64453122	260	-31.3798	5	3	64436673	F930015N05Rik	NR28445	-	-16190
chr9	93758787	93758853	67	-31.3813	5	4	93005732	1700034K08Rik	NR40756	-	-753055
chr4	153485011	153485304	294	-31.3871	6	3	153482829	Ajap1	NM1099299	-	-2182
chr14	112669406	112669529	124	-31.3918	8	6	112021429	Mir466	NR30150	+	-647977
chr14	108155991	108156143	153	-31.3923	4	3	108914238	Slitrk1	NM199065	-	758096
chr15	66523156	66523240	85	-31.3929	3	2	66500909	Lrrc6	NM19457	-	-22247
chrX	144686069	144686238	170	-31.3938	6	3	144688179	Trpc5	NM9428	-	1942
chr5	9634163	9634445	283	-31.3946	4	3	9725351	Grm3	NM181850	-	90907
chr4	80235451	80235586	136	-31.3981	4	4	80834212	Tyrp1	NM31202	+	598627
chr18	63155497	63155608	112	-31.3987	3	2	62977915	Napg	NM28017	+	-177582
chr3	61958746	61958831	86	-31.3992	4	3	62338776	Arhgef26	NM1081295	+	379946
chr7	87831664	87831753	90	-31.4011	5	3	87584167	Grm5	NM1081414	+	-247497
chr9	34108716	34108733	18	-31.4054	3	2	34042370	7630403G23Rik	NR40744	+	-66346
chr10	65912654	65912790	137	-31.4059	6	5	66124063	1700023F02Rik	NR38039	-	211274
chr14	106625082	106625222	141	-31.4091	3	2	106486519	1700128A07Rik	NR45938	-	-138563
chr7	11189318	11189690	373	-31.4092	4	3	11166147	Zscan4d	NM1100186	-	-23171
chr14	12850333	12850521	189	-31.4101	4	2	12823078	Cadps	NM12061	-	-27255
chr5	80049303	80049424	122	-31.4104	8	5	79515903	Mir669m-1	NR35474	-	-533400
chrX	42357742	42357777	36	-31.4105	3	3	42502607	Sh2d1a	NM11364	+	144831
chr8	8858109	8858174	66	-31.4119	4	2	8690536	Arglu1	NM176849	-	-167573
chr10	60944318	60944449	132	-31.4119	6	5	60938131	Pldi	NR33616	-	-6187
chr1	111936247	111936529	283	-31.4254	8	5	111864917	Dsel	NM1081316	-	-71330
chr1	144210891	144210982	92	-31.4295	3	3	144177371	Rgs13	NM153171	-	-33520
chr1	75564606	75564736	131	-31.4388	3	3	75546265	Slc4a3	NM9208	+	-18341
chr9	52910366	52910481	116	-31.453	5	3	52679862	Gm1715	NR45333	+	-230504
chr3	154377247	154377370	124	-31.4573	6	5	154330820	AI606473	NR40387	+	-46427
chr11	68274511	68274723	213	-31.459	8	4	68220891	Mir6406	NR105833	+	-53620
chr15	85536903	85537035	133	-31.4674	4	4	85503226	7530416G11Rik	NM1256072	-	-33677
chr13	84088480	84088620	141	-31.4725	4	3	84222295	Tmem161b	NR29418	+	133676
chr9	101327195	101327395	201	-31.4733	3	2	101342193	Gm28979	NR110509	+	14799
chr10	86846807	86846986	180	-31.4748	11	8	86779004	Nt5dc3	NM175331	+	-67803
chr4	63843351	63843515	165	-31.4797	7	5	63861283	Tnfsf8	NM9403	-	17769
chr16	59407495	59407606	112	-31.4807	4	3	59407381	Gabrr3	NM1081190	+	-114
chr9	13156232	13156412	181	-31.483	6	6	13105854	4930568E12Rik	NR40755	-	-50378
chrX	62176443	62176542	100	-31.4833	5	4	62283498	4933402E13Rik	NM1199997	+	106957
chr15	13246519	13246684	166	-31.4843	4	3	13173638	Cdh6	NM7666	-	-72881
chr15	103898438	103898503	66	-31.4848	3	3	103899299	Mucl1	NM9268	-	797
chr12	108374784	108374923	140	-31.4872	7	3	108371152	Eml1	NM1286346	+	-3632
chrX	89067184	89067280	97	-31.4916	5	4	88759552	Mir1906-2	NR37313	-	-307632
chr16	83513406	83513463	58	-31.4933	3	3	84371142	4930553E22Rik	NR40567	+	857680
chrX	137417812	137418402	591	-31.501	6	4	137571548	Il1rapl2	NM30688	+	153147
chr10	99172129	99172360	232	-31.5038	14	11	99108134	Galnt4	NM15737	+	-63995
chr12	81735006	81735122	117	-31.507	3	3	81781169	Map3k9	NM177395	-	46048
chr2	47599765	47599918	154	-31.5123	6	4	48814108	Acvr2a	NM7396	+	1214191
chr17	42229680	42229776	97	-31.5125	3	2	42315946	Ptchd4	NM28474	+	86171
chr5	128237133	128237246	114	-31.5148	4	4	128433076	Tmem132d	NM172885	-	195831
chr8	13454559	13454642	84	-31.5155	3	2	13435458	Tmem255b	NM1143672	+	-19101
chr16	57660976	57661016	41	-31.5165	3	2	57606866	Cmss1	NM25599	-	-54110
chr3	55599830	55599929	100	-31.5187	6	4	55461757	Dclk1	NM1195540	+	-138073
chr9	49129028	49129232	205	-31.533	5	3	49102778	Tmprss5	NM30709	+	-26250
chr6	83368006	83368904	899	-31.5341	30	19	83349483	Bola3	NM175277	+	-18523
chr8	16443244	16443328	85	-31.5345	3	3	16168837	Mir3106	NR37214	-	-274407
chr11	81793312	81793405	94	-31.5352	3	2	81860676	5530401A14Rik	NR38010	+	67272
chr3	101243758	101243963	206	-31.5386	3	1	101287938	Cd2	NM13486	-	43976
chr10	115872427	115872558	132	-31.5389	4	3	115817283	Tspan8	NM1168680	+	-55144
chr10	61953595	61954059	465	-31.5428	7	5	61979107	Col13a1	NM7731	-	25049
chr10	60634498	60634528	31	-31.5429	4	3	60696489	Cdh23	NM1252635	-	61962
chr2	21602756	21602958	203	-31.5467	11	6	21367566	Gpr158	NM1004761	+	-235190
chr9	41915706	41915866	161	-31.547	4	2	42124288	Sorl1	NM11436	-	208423
chr11	8648553	8648785	233	-31.5493	7	6	8664534	Tns3	NM1083587	-	15750
chr14	12909974	12910051	78	-31.5519	3	2	12823078	Cadps	NM12061	-	-86896
chr15	102029424	102030075	652	-31.552	23	14	102028215	Krt18	NM10664	+	-1209
chr12	92875834	92875920	87	-31.5549	3	2	93444822	4930559C10Rik	NR126436	-	568903
chr5	150061960	150062162	203	-31.5563	7	5	150018674	Rxfp2	NM80468	+	-43286
chrX	22528158	22528210	53	-31.5565	3	2	22461595	Ppp1r2-ps7	NR33731	+	-66563
chr8	110203379	110203408	30	-31.558	3	2	110217959	Cmtr2	NM146215	+	14552
chr14	91166248	91166363	116	-31.5583	4	3	90126890	4930474H20Rik	NR45712	+	-1039358
chr10	32327659	32327759	101	-31.5591	3	3	32889914	Nkain2	NM1025286	-	562156
chr14	104953924	104954029	106	-31.5595	8	6	105114675	Gm17066	NR40628	-	160647
chr8	8776446	8776534	89	-31.5606	6	5	8690536	Arglu1	NM176849	-	-85910
chr4	18248933	18249052	120	-31.5618	5	3	17853481	Mmp16	NM19724	+	-395452
chr2	178801738	178801826	89	-31.5665	4	2	178430514	Cdh26	NM198656	+	-371224
chr18	26135292	26135468	177	-31.5666	4	4	25753982	Celf4	NM1174074	-	-381310
chr11	117425824	117425868	45	-31.5712	5	4	117332312	42256	NM1113488	+	-93512
chr7	46357620	46357756	137	-31.5729	4	3	46376473	Myod1	NM10866	+	18718
chr7	76090959	76091111	153	-31.5762	4	3	76229886	Agbl1	NM1199224	+	138776
chr17	47595306	47595820	515	-31.5782	19	15	47593466	Ccnd3	NM7632	+	-1840
chr5	13755503	13755655	153	-31.5826	4	4	13791618	Speer3	NM27650	+	35964
chr17	58701688	58701836	149	-31.5842	6	4	58991374	Pdzph1	NM27001	-	289539
chr11	52464979	52465151	173	-31.5898	8	6	52396427	9530068E07Rik	NM153117	+	-68552
chr6	115725080	115725259	180	-31.5904	8	7	115734950	Tmem40	NM1168259	-	9692
chrX	116150103	116150245	143	-31.5923	3	2	116448943	Cpxcr1	NM1033471	+	298699
chr2	93227771	93227855	85	-31.5937	3	2	93187583	Trp53i11	NM1025246	+	-40188
chr7	79614379	79614579	201	-31.5947	4	3	79617656	Rhcg	NM19799	-	3078
chr1	143093835	143093865	31	-31.5954	3	3	143640696	B3galt2	NM20025	+	546832
chr8	63060194	63060325	132	-31.5982	4	3	62951344	Spock3	NM23689	+	-108850
chr8	96549540	96549747	208	-31.6004	9	6	96545972	Mir28c	NR39538	-	-3568
chr1	29218388	29218459	72	-31.6038	5	4	29421487	Mir6342	NR105760	+	203029
chr11	92446347	92446483	137	-31.6039	4	3	93099289	Car10	NM28296	+	652807
chr2	180728565	180728792	228	-31.6046	8	4	180725338	Slc17a9	NM183161	+	-3227
chr6	15305392	15305448	57	-31.608	3	3	15185505	Foxp2	NM1286607	+	-119887
chr8	118829948	118830098	151	-31.6098	3	2	119344537	Hsbp1	NM24219	+	514440
chr1	189738885	189738976	92	-31.6115	4	3	189728267	Ptpn14	NM8976	+	-10618
chr6	45558399	45558470	72	-31.6124	3	2	45060060	Cntnap2	NM1004357	+	-498339
chr2	165417146	165417276	131	-31.6153	10	7	165400393	Ocstamp	NM29021	-	-16753
chr3	156474772	156474924	153	-31.6214	4	3	156561686	4930570G19Rik	NR40398	-	86763
chr6	39314664	39315136	473	-31.6289	10	6	39377706	Slc37a3	NM28123	-	62571
chr11	70678333	70678466	134	-31.6299	8	4	70669415	Spag7	NM1167669	-	-8918
chr3	6194149	6194318	170	-31.6329	4	3	6620442	1700008P02Rik	NM27048	-	426125
chr4	52109653	52109720	68	-31.6346	3	3	52051109	C630028M04Rik	NR40668	-	-58544
chr5	83268098	83268254	157	-31.6359	6	5	83355194	Tecrl	NM153801	-	86941
chr12	84791485	84791682	198	-31.6366	5	3	84773269	Isca2	NM28863	+	-18216
chr3	25268027	25268095	69	-31.6394	3	2	26153306	Nlgn1	NM1163387	-	885212
chr5	56471210	56471415	206	-31.646	3	2	57717918	4932441J04Rik	NR15588	-	1246504
chr5	16929984	16930286	303	-31.6555	6	6	16553900	Hgf	NM1289461	+	-376084
chr17	7521056	7521330	275	-31.6558	3	2	7385304	Gm9992	NM1142539	-	-135752
chr8	97366059	97366133	75	-31.6585	3	1	96545972	Mir28c	NR39538	-	-820087
chr4	14277857	14278009	153	-31.6603	4	2	14621777	Slc26a7	NM145947	-	343769
chr13	62214574	62214613	40	-31.6639	3	2	62129889	Zfp808	NM1039239	+	-84685
chr5	132676627	132676866	240	-31.6664	4	4	132542342	Auts2	NM177047	-	-134285
chr18	71887992	71888107	116	-31.6669	3	3	72351068	Dcc	NM7831	-	462962
chr9	51156760	51156920	161	-31.6711	6	3	51116000	Btg4	NM19493	+	-40760
chr17	70599927	70599941	15	-31.6757	3	2	70561746	Dlgap1	NM1128181	+	-38181
chr18	82531417	82531771	355	-31.6775	3	1	82554462	Mbp	NM1025251	+	22692
chr1	133201073	133201188	116	-31.6803	4	3	133246096	Plekha6	NM1160268	+	44909
chrX	163346187	163346283	97	-31.6806	3	2	163352563	Bc1	NR38088	-	6281
chr1	148377177	148377554	378	-31.6815	6	4	149961283	Pla2g4a	NM8869	-	1583730
chr3	44017754	44017915	162	-31.6857	6	4	45378259	2610316D01Rik	NR45172	-	1360345
chr14	34946597	34946932	336	-31.6858	4	3	34894608	Mir346	NR29774	+	-51989
chr16	29294602	29294696	95	-31.6883	5	4	29378731	Atp13a5	NM1284375	-	84036
chr8	29739527	29739626	100	-31.6887	3	2	29219635	Unc5d	NM153135	-	-519892
chr3	44503867	44503949	83	-31.6926	4	3	45378259	2610316D01Rik	NR45172	-	874311
chr1	122012581	122012673	93	-31.6979	4	3	121567979	Ddx18	NM25860	-	-444602
chr5	127405671	127405772	102	-31.6982	11	10	127281622	Tmem132cos	NR38127	-	-124049
chr12	49586861	49586968	108	-31.7029	6	4	49480861	1810007C17Rik	NR45472	-	-106000
chr11	36140568	36140624	57	-31.7047	3	2	35980088	Wwc1	NM170779	-	-160480
chr8	65861763	65861868	106	-31.7056	4	3	65618524	42064	NM175188	+	-243239
chr14	54233982	54234611	630	-31.7079	25	18	54253928	Dad1	NM1113358	-	19318
chrX	147658857	147659009	153	-31.708	5	3	147554080	Lrch2	NM1081173	-	-104777
chr18	82833382	82833838	457	-31.7088	3	2	82855896	4930445N18Rik	NR125720	+	22059
chr17	29234182	29234241	60	-31.7097	3	3	29237789	Cpne5	NM153166	-	3549
chr8	64418355	64418814	460	-31.7115	3	2	64514440	Mir710	NR30491	-	95627
chr10	41481756	41482262	507	-31.7146	5	3	41476313	Mical1	NM138315	+	-5443
chr15	77079832	77079909	78	-31.7172	6	5	77084397	1700109K24Rik	NR108037	+	4489
chr2	47362529	47362622	94	-31.7209	3	3	48814108	Acvr2a	NM7396	+	1451487
chr16	53719111	53719263	153	-31.7228	6	5	52815743	4930404A05Rik	NR40495	-	-903368
chr2	93391340	93391427	88	-31.7244	4	4	93403546	Gm13807	NR40529	+	12120
chr8	52777765	52777786	22	-31.7247	3	2	53511701	Aga	NM1205054	+	733916
chr2	165657092	165657329	238	-31.7274	6	5	165655297	Eya2	NM10165	+	-1795
chr19	47942015	47942206	192	-31.7279	4	4	47937711	Cfap58	NM1163267	+	-4304
chr5	21373036	21373583	548	-31.7298	16	10	21372672	Fgl2	NM8013	+	-364
chr10	98224581	98224987	407	-31.7322	4	4	98351866	Gm8633	NR45179	-	126880
chr16	64620155	64620184	30	-31.7359	3	3	64479133	Csnka2ip	NM173861	-	-141022
chr6	69217704	69217811	108	-31.7378	4	4	69327173	Rprl1	NR4434	-	109363
chr10	59078052	59078112	61	-31.74	6	5	59221846	42257	NM1024911	-	143735
chr14	110440637	110440744	108	-31.7432	4	3	110755148	Slitrk6	NM175499	-	314405
chr15	20665728	20665992	265	-31.744	4	3	20666749	Acot10	NM22816	-	758
chr18	16461693	16461801	109	-31.7474	3	3	16809048	Cdh2	NM7664	-	347248
chr15	97902759	97902767	9	-31.7475	3	2	97908295	Vdr	NM9504	-	5529
chr13	105813256	105813375	120	-31.7482	3	2	105443692	Htr1a	NM8308	+	-369564
chrX	50202779	50202856	78	-31.751	3	3	50010234	Olfr1323	NM146390	-	-192545
chr5	26307814	26307965	152	-31.7544	4	4	26257761	Gm7361	NM1281527	+	-50053
chr16	50982848	50982999	152	-31.7564	4	2	50732772	5330426P16Rik	NR28300	-	-250076
chr16	95349236	95349492	257	-31.7691	4	4	95257557	Kcnj15	NM1039056	+	-91679
chr14	63995880	63996006	127	-31.7706	4	3	63992430	Rp1l1	NM146246	+	-3450
chr1	85895741	85895786	46	-31.7756	3	3	85894509	Itm2c	NM22417	+	-1232
chr12	88213916	88214113	198	-31.7759	4	2	88181893	Gm10436	NM1105254	-	-32023
chr15	86993348	86993558	211	-31.7845	3	1	87544298	Fam19a5	NM1252310	+	550741
chr4	151111494	151111573	80	-31.7846	3	2	151057952	Vamp3	NM9498	-	-53542
chr6	76038684	76038774	91	-31.7862	3	3	77242716	Lrrtm1	NM28880	+	1203943
chr6	125765349	125765458	110	-31.789	3	2	125690418	Ano2	NM153589	+	-74931
chr2	152025245	152025444	200	-31.7911	5	4	151999865	Slc52a3	NM1164820	+	-25380
chr7	129255936	129256089	154	-31.792	4	3	129257093	Ppapdc1a	NM1080963	+	1005
chr17	7229362	7229499	138	-31.7935	6	5	7170114	Rps6ka2	NM11299	+	-59248
chr5	78139473	78139538	66	-31.7999	3	3	77511747	Pea15b	NR27806	-	-627726
chr10	111665929	111666080	152	-31.8016	10	10	111594272	4933440J02Rik	NR45344	-	-71657
chr5	35236181	35236260	80	-31.802	4	2	35278565	Adra2c	NM7418	+	42306
chr18	81941750	81941948	199	-31.804	4	2	81992079	Mir5127	NR39589	-	50132
chr5	20925628	20925884	257	-31.8061	4	3	20950988	A630072M18Rik	NR30699	+	25105
chr12	70783068	70783269	202	-31.8076	14	11	70825513	Frmd6	NM28127	+	42245
chr5	101577937	101578090	154	-31.8092	6	5	101664710	Nkx6-1	NM144955	-	86621
chr6	125807235	125807319	85	-31.8141	3	3	125690418	Ano2	NM153589	+	-116817
chr12	62061287	62061464	178	-31.8203	9	6	61524631	Lrfn5	NM178714	+	-536656
chr13	103226714	103226917	204	-31.8243	5	3	103334491	Mast4	NM175171	-	107575
chr10	35832289	35832396	108	-31.8291	4	3	36506806	Hs3st5	NM1081208	+	674411
chr2	70277287	70277380	94	-31.8291	4	3	70474922	Sp5	NM22435	+	197543
chr4	125445159	125445424	266	-31.8307	8	5	125490830	Grik3	NM1081097	+	45407
chr13	3049591	3049723	133	-31.8346	4	2	3149474	Speer6-ps1	NR1581	+	99752
chr14	37550469	37550576	108	-31.8371	4	3	37135321	Ghitm	NM78478	-	-415148
chr6	84068100	84068268	169	-31.8437	4	3	84019385	Dysf	NM21469	+	-48715
chr15	10696004	10696190	187	-31.8451	4	3	10713539	Rai14	NM30690	-	17350
chr11	117832236	117832892	657	-31.8464	34	25	117826013	Tk1	NM9387	-	-6223
chr15	51529000	51529152	153	-31.8468	4	3	51395609	Gm19303	NR45092	-	-133391
chr4	128483978	128484075	98	-31.8485	5	3	128610097	Zscan20	NM177758	-	126023
chr14	67178936	67179029	94	-31.8557	8	6	67233291	Ebf2	NM1276387	+	54263
chr14	82735249	82735399	151	-31.8565	4	3	84443562	Pcdh17	NM1013753	+	1708164
chr6	91773909	91773935	27	-31.8571	3	2	91807392	Grip2	NM1159507	-	33458
chr14	75828495	75828526	32	-31.8787	3	2	75844963	Gm4285	NR45294	-	16438
chr3	71021986	71022097	112	-31.8798	3	2	70807290	Gm6634	NR40556	-	-214696
chr7	82076309	82076416	108	-31.8826	3	2	82070386	Gm20744	NR45744	+	-5923
chr19	55583493	55583752	260	-31.8854	3	2	55702203	4930552P12Rik	NR45318	-	118452
chr8	12310502	12310824	323	-31.8855	3	2	12385770	Gm5607	NR27975	+	74947
chrX	44866072	44866328	257	-31.8874	7	5	44790196	Dcaf12l1	NM178739	-	-75876
chrX	57196342	57196514	173	-31.8988	3	2	57200636	Gm14718	NR38463	+	4123
chr17	77281092	77281301	210	-31.9001	7	6	78200247	Crim1	NM15800	+	918947
chr8	57212531	57212768	238	-31.902	5	4	57320858	LOC102636514	NR110474	-	108091
chr11	56521500	56521563	64	-31.9021	3	3	56040986	Nmur2	NM153079	-	-480514
chr17	85822094	85822226	133	-31.9046	4	3	85688253	Six2	NM11380	-	-133841
chr15	40724122	40724243	122	-31.9071	6	5	40655041	Zfpm2	NM11766	+	-69081
chr14	108024071	108024328	258	-31.9123	6	3	108914238	Slitrk1	NM199065	-	889911
chr1	140698511	140698569	59	-31.9148	3	2	140656401	4930590L20Rik	NR40604	-	-42110
chr2	156645183	156645214	32	-31.9152	3	2	156613696	Dlgap4	NM1277187	+	-31487
chr2	88331850	88331945	96	-31.9176	3	2	88339566	Olfr1176	NM146771	+	7622
chr16	96720924	96721037	114	-31.9184	3	2	96467605	Pcp4	NM8791	+	-253319
chr9	99323735	99323895	161	-31.9232	7	5	99358529	Esyt3	NM177775	-	34635
chr6	61047929	61048123	195	-31.9247	4	3	60944316	Mmrn1	NM27613	+	-103613
chr6	114335556	114335635	80	-31.925	5	3	114282634	Slc6a1	NM178703	+	-52922
chr17	47221649	47221714	66	-31.9285	3	2	47230229	Trerf1	NM172622	+	8516
chr16	17410310	17410441	132	-31.9319	4	4	17406313	Pi4ka	NM1001983	-	-3997
chrX	138393360	138393512	153	-31.9392	4	2	138209579	Tex13a	NM26469	-	-183781
chr12	107773617	107773679	63	-31.9459	4	3	107735487	4930465M20Rik	NR45973	-	-38130
chr7	131683165	131683306	142	-31.9463	3	2	131560390	Bub3	NM9774	+	-122775
chr8	7373599	7373706	108	-31.9464	5	3	8660772	Efnb2	NM10111	-	1287067
chr16	36497690	36497861	172	-31.9489	4	3	36455391	Stfa3	NM25288	-	-42299
chr15	100334278	100334632	355	-31.9492	11	9	100334928	Mettl7a3	NM1081471	+	297
chr14	112856232	112856383	152	-31.9506	4	3	112021429	Mir466	NR30150	+	-834803
chr17	25398866	25399111	246	-31.9576	5	4	25370552	Tpsg1	NM12034	+	-28314
chr19	22553248	22553422	175	-31.9593	6	4	22448207	Trpm3	NM177341	+	-105041
chr8	19607907	19608056	150	-31.9645	4	3	19495096	Defb7	NM139220	+	-112811
chr3	17667981	17668078	98	-31.9685	3	3	17789920	2610100L16Rik	NR33490	+	121843
chr3	78533740	78533847	108	-31.9697	4	3	79145874	Rapgef2	NM1099624	-	612028
chr1	38458438	38458595	158	-31.9771	3	2	38627243	Aff3	NM1290814	-	168649
chr11	96476200	96476250	51	-31.9904	4	3	96464590	Skap1	NM1033186	+	-11610
chr8	118595384	118595393	10	-31.9925	3	3	118283754	Cdh13	NM19707	+	-311630
chr8	21091399	21091460	62	-31.9933	5	4	21096049	Gm14851	NM1177482	-	4590
chr1	124545216	124545325	110	-31.9963	6	5	124045558	Dpp10	NM199021	-	-499658
chr7	118988709	118988761	53	-31.9974	3	2	118995210	Gprc5b	NM1195774	-	6450
chr17	85958945	85958967	23	-32.0019	3	2	86145174	Srbd1	NM30133	-	186208
chr13	61303783	61303935	153	-32.0076	4	4	61288849	Cts8-ps	NR27871	-	-14934
chr11	120819969	120821348	1380	-32.009	43	30	120824546	Fasn	NM7988	-	3199
chr6	67399585	67399729	145	-32.0094	4	3	67376136	Il12rb2	NM8354	-	-23449
chr3	78852090	78852323	234	-32.0096	8	4	79145874	Rapgef2	NM1099624	-	293552
chr11	50529570	50529717	148	-32.012	6	4	50602084	Adamts2	NM1277305	+	72368
chr5	80603536	80603585	50	-32.017	3	2	81021592	Lphn3	NM198702	+	418008
chr7	88882223	88882345	123	-32.0192	3	2	88430272	Rab38	NM28238	+	-451951
chr9	87978436	87978600	165	-32.021	4	3	87731259	Tbx18	NM23814	-	-247177
chr13	87274989	87275096	108	-32.0238	4	3	86046794	Cox7c	NM7749	-	-1228195
chr4	140316282	140316498	217	-32.0328	4	4	140246810	Igsf21	NM198610	-	-69472
chr12	105408527	105408644	118	-32.0352	4	3	105403759	Gm2721	NR45085	-	-4768
chr9	116232407	116232543	137	-32.036	4	2	116175362	Tgfbr2	NM9371	-	-57045
chr5	131579255	131579470	216	-32.0364	7	5	131307521	Wbscr17	NM145218	-	-271734
chr3	139972204	139972311	108	-32.0413	5	4	140028248	Mir7j	NR105798	+	55938
chr19	5012416	5012614	199	-32.0477	3	3	5024005	Slc29a2	NM7854	+	11392
chr18	37386557	37386680	124	-32.0535	3	2	37400854	Pcdhb9	NM53134	+	14175
chr1	48859921	48860059	139	-32.0576	4	3	47467124	Mir6350	NR105768	-	-1392797
chr5	12872742	12872894	153	-32.0585	4	3	12383165	Sema3d	NM28882	+	-489577
chr2	174912628	174912743	116	-32.0593	4	2	174760757	Edn3	NM7903	+	-151871
chr2	104255040	104255146	107	-32.0599	5	4	104122768	A930018P22Rik	NM26634	+	-132272
chr2	100401921	100402086	166	-32.0637	4	4	101624747	Rag2	NM9020	+	1222662
chr8	58093429	58093570	142	-32.0643	4	3	57653054	Galnt7	NM144731	-	-440375
chr13	54322481	54322499	19	-32.0672	3	3	54371348	Cplx2	NM9946	+	48850
chr2	168483238	168483343	106	-32.0707	4	3	168590364	Nfatc2	NR111898	-	107022
chr10	46840346	46840498	153	-32.0736	4	3	46244748	Snord14c	NR28276	+	-595598
chr2	159582910	159583267	358	-32.0781	14	9	159947340	4933416E03Rik	NR40498	+	364074
chr8	43013641	43013806	166	-32.0805	4	3	43141485	Triml1	NM177742	-	127680
chr11	41627079	41627227	149	-32.0857	4	4	42000713	Gabrg2	NM177408	-	373487
chr3	78944176	78944646	471	-32.0904	4	2	79145874	Rapgef2	NM1099624	-	201229
chr14	42284216	42284465	250	-32.0908	9	6	42260047	Gm17026	NR105055	-	-24169
chr12	107975754	107975946	193	-32.0967	5	3	108003413	Bcl11b	NM1286343	-	27468
chr5	48492224	48492271	48	-32.098	3	3	48482655	Kcnip4	NM1199243	-	-9569
chr3	59289185	59289467	283	-32.1056	3	2	59262830	P2ry12	NM27571	-	-26355
chr10	38689653	38689882	230	-32.1072	8	4	38821778	Rfpl4b	NM1177783	-	131897
chr1	193174720	193174940	221	-32.1155	12	11	193173576	A130010J15Rik	NM1160359	+	-1144
chr8	113801846	113801943	98	-32.1163	4	3	113848838	Adamts18	NM172466	-	46896
chr7	73409321	73409385	65	-32.1193	10	8	73375773	A730056A06Rik	NR40325	-	-33548
chr13	36446657	36446827	171	-32.1215	10	10	36734476	Nrn1	NM153529	-	287650
chr3	90900010	90900141	132	-32.1244	8	7	91071661	4930529C04Rik	NR33593	+	171521
chr5	101106329	101106428	100	-32.1285	4	3	100846228	Agpat9	NM172715	+	-260101
chrX	81823268	81823417	150	-32.1291	4	2	81458121	4930595M18Rik	NM173435	-	-365147
chr6	63803061	63803318	258	-32.1295	6	4	63256856	Grid2	NM8167	+	-546205
chr7	46191914	46192099	186	-32.1305	4	2	46180032	Abcc8	NM11510	-	-11882
chr1	45654315	45654370	56	-32.1322	3	2	45795500	Wdr75	NM28599	+	141131
chr14	10807655	10807845	191	-32.1331	5	4	11162031	Fhit	NM10210	-	354187
chr1	189063316	189063593	278	-32.1334	3	3	189007839	Kctd3	NM172650	-	-55477
chr1	70913291	70913446	156	-32.1344	8	5	70725714	Vwc2l	NM177164	+	-187577
chr3	36337651	36337683	33	-32.1381	3	3	36222274	Qrfpr	NM198192	-	-115377
chr11	11599128	11599382	255	-32.1386	8	6	11685924	Ikzf1	NM1301868	+	86543
chr1	59309149	59309367	219	-32.1393	12	11	59256906	Cdk15	NM1033373	+	-52243
chr5	9879775	9879925	151	-32.1538	6	4	9725351	Grm3	NM181850	-	-154424
chr7	49693438	49693457	20	-32.1585	5	4	49636834	Dbx1	NM1005232	-	-56604
chr17	35483141	35483346	206	-32.16	4	4	35470088	H2-Q10	NM10391	+	-13053
chr2	173272508	173272694	187	-32.1619	5	4	173276532	Pmepa1	NM22995	-	3839
chr3	128568288	128568356	69	-32.1627	3	2	128231604	D030025E07Rik	NR45704	-	-336684
chr10	127664252	127664813	562	-32.1631	41	24	127666702	Nab2	NM1122895	-	1890
chr16	94828341	94828412	72	-32.1646	12	7	94856689	Kcnj6	NM1025590	-	28278
chr2	178813618	178813734	117	-32.1676	4	3	178430514	Cdh26	NM198656	+	-383104
chr1	133686456	133686646	191	-32.1686	4	2	133690015	Lax1	NM172842	-	3370
chr2	152904221	152904231	11	-32.1757	3	2	152911351	Mylk2	NM1081044	+	7121
chr10	81007150	81007329	180	-32.1824	5	3	81001364	Gng7	NM1038655	-	-5786
chr15	92138260	92138417	158	-32.1828	3	2	92128127	Cntn1	NM7727	+	-10133
chr11	34419834	34420027	194	-32.1849	9	6	34314821	Fam196b	NM1025382	+	-105013
chr7	141171752	141171804	53	-32.1855	6	3	141172850	Rnh1	NM1172100	-	1047
chr16	87140067	87140190	124	-32.1872	4	3	87354184	N6amt1	NM1159331	+	213995
chr17	48867462	48867481	20	-32.1876	3	2	48932581	Lrfn2	NM27452	+	65101
chr11	15243533	15243675	143	-32.1914	4	2	14599239	Pom121l12	NM1164166	+	-644294
chr3	92376844	92376951	108	-32.1919	4	3	92373914	Sprr2g	NR3548	+	-2930
chr4	80398871	80398990	120	-32.1971	4	3	80834212	Tyrp1	NM31202	+	435223
chr4	5376350	5376544	195	-32.2039	4	4	5632327	4930423M02Rik	NR38183	+	255784
chr2	179874189	179874320	132	-32.2113	5	4	179976645	Taf4a	NM1081092	-	102326
chr1	50025749	50026118	370	-32.2184	5	3	50927522	Tmeff2	NM19790	+	901405
chr3	41922850	41923073	224	-32.2254	3	2	41742617	D3Ertd751e	NM27271	+	-180233
chr6	10568371	10568514	144	-32.227	8	6	10974377	AA545190	NR33776	-	405864
chr3	54100373	54100482	110	-32.2281	5	4	54156056	Trpc4	NR46161	+	55575
chr15	100338356	100338597	242	-32.2285	4	3	100334928	Mettl7a3	NM1081471	+	-3428
chr14	33488685	33488886	202	-32.2345	5	2	33447157	Mapk8	NM16700	-	-41528
chr5	136087727	136087949	223	-32.2348	4	3	136083915	Rasa4	NM1039103	+	-3812
chr18	82160249	82160348	100	-32.2392	3	3	81992079	Mir5127	NR39589	-	-168170
chr8	26463267	26463501	235	-32.2396	3	3	26158168	Thap1	NM199042	+	-305099
chr6	133553585	133553820	236	-32.244	6	4	133529188	Gm5885	NM1185040	+	-24397
chr3	70933403	70933505	103	-32.2561	5	4	70807290	Gm6634	NR40556	-	-126113
chr12	104529351	104529493	143	-32.2633	6	6	104473235	Gsc	NM10351	-	-56116
chr6	91343644	91343890	247	-32.2677	4	2	91411368	Wnt7a	NM9527	-	67479
chr17	76345873	76345980	108	-32.2683	4	3	75861022	Gm4710	NR33456	+	-484851
chr2	83362497	83362643	147	-32.2717	4	2	83644577	Zc3h15	NM26934	+	281935
chr19	6407094	6407210	117	-32.2833	10	8	6400582	Rasgrp2	NM11242	+	-6512
chr8	92936058	92936264	207	-32.2891	5	3	92961046	Slc6a2	NM9209	+	24783
chr4	151591183	151591235	53	-32.2894	3	3	151861767	Camta1	NM1081557	-	270533
chr17	86236429	86236495	67	-32.2905	3	2	86287177	2010106C02Rik	NR45435	-	50683
chr2	85480195	85480235	41	-32.293	3	3	85518934	4833423E24Rik	NM1081664	-	38700
chr6	76028345	76028501	157	-32.2936	8	6	77242716	Lrrtm1	NM28880	+	1214216
chr14	22650328	22650459	132	-32.2952	3	2	22542797	4930405A10Rik	NR46307	-	-107531
chrY	7043231	7043353	123	-32.2966	5	3	7167776	Gm20826	NM1101623	-	124424
chr10	42644482	42644758	277	-32.3	9	6	42678915	Ostm1	NM172416	+	34158
chr15	48206499	48206731	233	-32.3027	6	4	48791988	Csmd3	NM1081391	-	585258
chr17	27009124	27009307	184	-32.3041	4	3	27018034	Ggnbp1	NM1251881	+	8728
chr10	123362957	123363419	463	-32.3071	4	2	123264075	Fam19a2	NM182807	+	-98882
chr18	47466709	47466842	134	-32.3221	4	3	47452667	9130209A04Rik	NR33453	+	-14042
chr5	143334415	143334552	138	-32.3222	6	4	143329307	0610040B10Rik	NR27874	+	-5108
chr1	44532280	44532371	92	-32.3232	3	2	44551670	Gulp1	NM28450	+	19300
chr3	31163220	31163440	221	-32.3244	7	5	31149919	Cldn11	NM8770	+	-13301
chr12	105251369	105251668	300	-32.3244	6	3	105222736	Tcl1	NM9337	-	-28633
chr9	11259842	11259952	111	-32.3273	3	1	10904774	Cntn5	NM1170787	-	-355068
chr18	26001565	26001659	95	-32.3298	5	4	25753982	Celf4	NM1174074	-	-247583
chr5	37036521	37036606	86	-32.33	3	2	37050856	Jakmip1	NM178394	+	14251
chr13	87843529	87843649	121	-32.3353	6	5	88821471	Edil3	NM1037987	+	977823
chr11	66047710	66047737	28	-32.3366	3	2	66168550	Dnah9	NM1099633	-	120814
chr15	76227682	76227778	97	-32.3384	4	3	76229496	Plec	NM201385	-	1719
chr6	112168062	112168341	280	-32.3402	3	3	112210707	1700054K19Rik	NR27865	+	42367
chrX	118331257	118331390	134	-32.3405	4	2	118427226	Tgif2lx2	NM1142750	+	95837
chr5	57347502	57347609	108	-32.3411	4	4	57717918	4932441J04Rik	NR15588	-	370310
chr8	10367369	10367629	261	-32.3422	5	4	10153922	Myo16	NM1081397	+	-213447
chr11	81723507	81723669	163	-32.3435	3	2	81860676	5530401A14Rik	NR38010	+	137008
chr13	45820899	45820984	86	-32.3443	4	3	45964990	Atxn1	NM1199304	-	144007
chr7	145131465	145131609	145	-32.3469	8	6	145208118	1810010D01Rik	NR33626	-	76510
chr14	52312203	52312310	108	-32.3506	3	3	52316322	Sall2	NM1244916	-	4013
chr2	143377482	143377570	89	-32.3509	3	2	143546132	Pcsk2	NM8792	+	168563
chr2	60540329	60540524	196	-32.3521	8	6	60553307	Pla2r1	NM8867	-	12784
chr18	88305356	88305463	108	-32.3532	4	3	88894206	Socs6	NM18821	-	588744
chr8	9348329	9348422	94	-32.3694	3	3	9144668	4930453L07Rik	NR73360	+	-203661
chr10	30865229	30865370	142	-32.3744	9	7	30842782	Hey2	NM13904	-	-22447
chr17	45152044	45152145	102	-32.3767	3	2	44880884	4930564C03Rik	NM29257	-	-271160
chr1	88612588	88612611	24	-32.3818	3	2	88551516	Gm19589	NR37971	+	-61072
chr1	167190526	167190713	188	-32.3832	3	2	167285126	Uck2	NM30724	-	94414
chr5	18272235	18272406	172	-32.3872	6	4	18360412	Gnai1	NM10305	-	88007
chr1	14468153	14468260	108	-32.3887	4	3	14310198	Eya1	NM1252192	-	-157955
chr3	82664678	82664832	155	-32.3911	5	4	82548084	Npy2r	NM1205099	-	-116594
chr5	129184762	129184982	221	-32.3961	6	4	129096749	Gpr133	NM1081342	+	-88013
chr6	58084453	58084576	124	-32.3979	7	4	58009201	Vmn1r26	NM134172	-	-75252
chr7	47053691	47053808	118	-32.4055	7	5	47050639	Tmem86a	NM26436	+	-3052
chr4	151326520	151326724	205	-32.4062	8	6	151057952	Vamp3	NM9498	-	-268568
chrX	56834888	56835060	173	-32.4154	7	5	56822324	Mtap7d3	NM177293	-	-12564
chr1	44894699	44894935	237	-32.4179	6	6	44744948	4930521E06Rik	NR40602	-	-149751
chr18	19130819	19130964	146	-32.4297	5	3	20002096	Dsc3	NM7882	-	871133
chr8	88431482	88431701	220	-32.4303	3	2	88362190	Brd7	NM12047	-	-69292
chr7	87981735	87981803	69	-32.433	3	2	88278092	Ctsc	NM9982	+	296290
chr2	75453993	75454411	419	-32.4358	4	3	75444178	9430019J16Rik	NR40635	-	-9815
chr4	153371936	153372114	179	-32.4456	8	8	153482829	Ajap1	NM1099299	-	110716
chrX	79203668	79203724	57	-32.4498	4	2	79358067	Gm8787	NM1099310	-	154344
chr10	58713208	58713587	380	-32.4506	8	5	58696744	BB019430	NR33565	+	-16464
chr17	27244965	27245353	389	-32.4552	6	4	27204437	Lemd2	NM146075	-	-40528
chr1	135636172	135636234	63	-32.4554	4	4	135585354	Nav1	NM173437	-	-50818
chr11	119807414	119807590	177	-32.4554	4	3	119834364	Rptoros	NR45313	-	26775
chr5	3407755	3407917	163	-32.4563	8	5	3344311	Cdk6	NM9873	+	-63444
chr10	66014058	66014165	108	-32.4582	6	5	66124063	1700023F02Rik	NR38039	-	109899
chr1	103316651	103316757	107	-32.4586	4	4	104768818	Cdh20	NM11800	+	1452062
chr16	89741907	89742060	154	-32.4621	6	4	89818351	Tiam1	NM1145887	-	76292
chr10	38167537	38167595	59	-32.4653	3	2	38821778	Rfpl4b	NM1177783	-	654184
chr2	171153404	171153674	271	-32.4699	6	4	170731806	Dok5	NM1163686	+	-421598
chr15	79845484	79845694	211	-32.4705	3	2	79834332	Npcd	NM1013362	-	-11152
chr15	97410101	97410156	56	-32.4721	5	3	97247286	Amigo2	NM178114	-	-162815
chr8	119421191	119421671	481	-32.475	7	5	119437161	Osgin1	NM27950	+	15491
chr15	28552078	28552168	91	-32.4844	3	2	28203765	Dnah5	NM133365	+	-348313
chr11	24371967	24372049	83	-32.4892	3	2	24481908	4933430M04Rik	NR45857	+	109860
chr9	77428385	77428579	195	-32.4896	5	4	77399415	5730403I07Rik	NR40378	-	-28970
chrX	159149126	159149219	94	-32.493	3	2	159255781	Rps6ka3	NM148945	+	106563
chr9	113307173	113307300	128	-32.4937	4	3	113587151	AU023762	NR40760	-	279852
chr10	64020790	64021214	425	-32.4957	9	8	64090254	Lrrtm3	NM178678	-	69041
chrX	39759562	39759669	108	-32.4961	3	2	39863603	Cypt14	NM1191032	-	103935
chr7	91428942	91429037	96	-32.4994	3	2	91090785	Dlg2	NM11807	+	-338157
chr3	22909834	22909868	35	-32.4998	3	3	22251369	Rprl2	NR4439	+	-658465
chr18	57650273	57650359	87	-32.5021	6	5	57638584	2210409D07Rik	NR45360	-	-11689
chr18	83442958	83443124	167	-32.5044	7	4	83325883	4921531P14Rik	NR45361	-	-117075
chr5	55887583	55887773	191	-32.5182	3	2	54349991	Gm10440	NR38045	+	-1537592
chr7	15083363	15083434	72	-32.522	3	2	15388850	Obox2	NM145708	+	305417
chr8	66302558	66302676	119	-32.5221	3	2	66386300	42064	NM1166375	+	83625
chr13	63304026	63304298	273	-32.5241	5	3	63301282	Mir3074-1	NR37235	-	-2744
chr4	137550015	137550306	292	-32.5278	14	13	137538285	Mir7018	NR105985	+	-11730
chr8	13411504	13411744	241	-32.5303	6	4	13405080	Grk1	NM11881	+	-6424
chr5	140315687	140315947	261	-32.5304	10	5	140321551	Mad1l1	NM10752	-	5605
chr15	103215032	103215269	238	-32.5317	4	3	103215351	Cbx5	NM1110216	-	83
chr3	83827848	83827862	15	-32.5358	3	2	83841607	Tlr2	NM11905	-	13746
chr4	100872658	100872874	217	-32.5397	4	2	100776678	Cachd1	NM198037	+	-95980
chr7	79112496	79112818	323	-32.5425	13	9	79131017	Hapln3	NM178255	-	18200
chr5	78349803	78350066	264	-32.5507	3	2	77511747	Pea15b	NR27806	-	-838056
chr17	35194367	35194502	136	-32.5514	4	3	35194506	Ltb	NM8518	+	5
chr13	116222011	116222140	130	-32.5532	7	6	116309687	Isl1	NM21459	-	87548
chr5	36907802	36907855	54	-32.5562	3	2	36876878	Ppp2r2cos	NR45505	-	-30924
chr13	80268782	80268981	200	-32.5571	4	4	80883421	Arrdc3	NM1042591	+	614441
chr16	59078153	59078202	50	-32.5572	3	2	59075077	Olfr190	NM146397	-	-3076
chr8	106635765	106635883	119	-32.5703	8	7	106603367	Cdh1	NM9864	+	-32398
chr2	40384561	40384713	153	-32.5725	4	3	39226337	Ppp6c	NM24209	-	-1158224
chr7	36459643	36459792	150	-32.5768	7	5	36698117	Tshz3	NM172298	+	238326
chr11	11426204	11426334	131	-32.5776	9	6	11462418	Zpbp	NM1185153	-	36085
chr4	111178495	111178528	34	-32.5794	3	3	111415005	Bend5	NM26279	+	236478
chr16	61377484	61377728	245	-32.5839	3	2	60605530	Epha6	NM7938	-	-771954
chr14	84226905	84227037	133	-32.5868	4	4	84443562	Pcdh17	NM1013753	+	216526
chr6	140546192	140546276	85	-32.5905	3	2	140622662	Aebp2	NM178803	+	76387
chr11	5196068	5196672	605	-32.5909	10	8	5152221	Emid1	NM80595	-	-43847
chr6	125232577	125232802	226	-32.5928	4	2	125231859	Tapbpl	NM145391	-	-718
chr5	116009220	116009340	121	-32.5958	6	5	116024427	Prkab1	NM31869	-	15088
chr3	15380349	15380668	320	-32.5999	5	4	15426426	Sirpb1a	NM1002898	-	45759
chr3	133920107	133920261	155	-32.6018	4	3	134236494	Cxxc4	NM1004367	+	316234
chr14	59044761	59044861	101	-32.6035	5	4	59142892	1700129C05Rik	NM26461	-	98032
chr5	39671883	39672015	133	-32.6054	3	2	39644630	Hs3st1	NM10474	-	-27253
chrX	44236080	44236190	111	-32.6108	6	4	44368336	Dcaf12l2	NM175539	-	132147
chr14	108259391	108259542	152	-32.6128	4	3	108914238	Slitrk1	NM199065	-	654697
chr13	99441157	99441212	56	-32.6167	6	5	99412825	6430562O15Rik	NR15515	-	-28332
chr6	135048668	135049462	795	-32.618	31	18	135065661	Gprc5a	NM181444	+	16200
chr2	151633627	151633918	292	-32.6195	3	2	151632592	Snph	NM1291077	-	-1035
chr1	111202039	111202191	153	-32.6235	4	3	110977371	Cdh19	NM1081386	-	-224668
chr6	136160736	136160887	152	-32.6246	6	4	136173510	Grin2b	NM8171	-	12624
chr12	92343488	92343678	191	-32.6252	12	11	91849156	Sel1l	NM11344	-	-494332
chr7	34716707	34716899	193	-32.6272	8	4	34652840	Kctd15	NM146188	-	-63867
chr13	68856709	68856869	161	-32.6294	10	8	68999540	Adcy2	NM153534	-	142672
chr17	24935099	24935441	343	-32.6309	7	6	24936976	Mapk8ip3	NM1163449	-	1536
chr13	115346982	115347014	33	-32.6341	5	4	115101963	Itga1	NM1033228	-	-245019
chr5	19500998	19501144	147	-32.6393	5	3	19227045	Magi2	NM1170746	+	-273953
chr17	41990896	41990919	24	-32.6426	3	2	42315946	Ptchd4	NM28474	+	325028
chr7	85971484	85971636	153	-32.6454	4	4	85961481	Vmn2r74	NM1105187	-	-10003
chr12	45768035	45768197	163	-32.6459	3	2	45074482	Stxbp6	NM144552	-	-693553
chr13	97424079	97424217	139	-32.6552	6	3	97434969	Lincenc1	NR110432	+	10753
chrY	37534638	37534751	114	-32.6564	7	5	37957810	Gm20823	NM1160143	+	423060
chr13	98492869	98492878	10	-32.6617	3	2	98435064	2310005E17Rik	NR45498	-	-57805
chr1	37976748	37976818	71	-32.6628	3	2	37957758	Lyg1	NM27111	-	-18990
chr9	106075228	106075312	85	-32.6703	4	3	106096690	Col6a4	NM26763	-	21379
chr3	6264179	6264309	131	-32.6732	6	3	6620442	1700008P02Rik	NM27048	-	356134
chr5	73538928	73539000	73	-32.6781	3	2	73491025	Dcun1d4	NM178896	+	-47903
chr8	23098087	23098166	80	-32.6811	3	2	23058258	Ank1	NR102385	+	-39829
chr9	28165611	28165637	27	-32.6856	3	3	27791268	Opcml	NM177906	+	-374343
chr13	57734881	57735150	270	-32.6866	5	3	57908331	Spock1	NM9262	-	173182
chr11	74439563	74439715	153	-32.6885	5	4	74364670	Olfr412	NM1011851	+	-74893
chr2	122415792	122415919	128	-32.6913	9	7	122426476	Slc28a2	NM172980	+	10558
chr10	46209157	46209309	153	-32.6948	6	5	46244747	Snord14d	NR28274	+	35439
chr2	171712991	171713127	137	-32.7037	3	3	171962798	1700028P15Rik	NR40509	-	249672
chr16	83874671	83874823	153	-32.7066	4	3	84371142	4930553E22Rik	NR40567	+	496320
chr16	80788125	80788276	152	-32.7097	4	3	81200696	Ncam2	NM1113208	+	412421
chr2	94026478	94026628	151	-32.7108	12	9	94010729	Alkbh3	NM26944	-	-15749
chr7	117573487	117573537	51	-32.7113	3	3	117380978	Xylt1	NM175645	+	-192509
chr9	16239563	16239633	71	-32.7131	7	6	16378230	Fat3	NM1080814	-	138598
chr12	29247011	29247059	49	-32.7162	3	2	29528383	Myt1l	NM1093778	+	281325
chr2	67093021	67093131	111	-32.7173	4	3	67173833	Gm1322	NM1033477	+	80703
chr5	125543366	125543592	227	-32.7197	6	5	125532417	Tmem132b	NM1190352	+	-10949
chr13	87945441	87945465	25	-32.7209	3	3	88821471	Edil3	NM1037987	+	876007
chr2	160490532	160490894	363	-32.7227	5	4	160367064	Mafb	NM10658	-	-123468
chr16	65119542	65119601	60	-32.7239	3	3	65105783	Htr1f	NM8310	-	-13759
chr4	140555432	140555746	315	-32.7275	12	7	140648755	Arhgef10l	NM1112723	-	93010
chr10	11850888	11851087	200	-32.7297	10	7	11343444	Epm2a	NM10146	+	-507444
chr8	10065087	10065195	109	-32.7376	5	3	10006632	Tnfsf13b	NM33622	+	-58455
chr1	82860385	82860515	131	-32.7384	6	4	82839482	Agfg1	NM10472	+	-20903
chr6	78752137	78752244	108	-32.7415	4	3	79032041	Gm20362	NR40302	+	279798
chr7	55741854	55741988	135	-32.7456	3	2	55768177	Siglech	NM178706	+	26190
chr15	4081066	4081209	144	-32.747	4	3	4027405	BC037032	NR28266	-	-53661
chrX	4136241	4136315	75	-32.7478	3	2	4196575	Gm14347	NM1085543	+	60261
chr7	46098513	46098686	174	-32.7488	5	4	46100236	Kcnj11	NM10602	-	1551
chr5	113641945	113642018	74	-32.751	5	4	113650389	Cmklr1	NM8153	-	8372
chr15	29141648	29141810	163	-32.7533	9	5	28203765	Dnah5	NM133365	+	-937883
chr16	89742734	89742799	66	-32.7554	4	3	89818351	Tiam1	NM1145887	-	75553
chr5	3382380	3382715	336	-32.7595	18	15	3344311	Cdk6	NM9873	+	-38069
chr12	48484053	48484194	142	-32.7665	4	3	48301461	Mir5125	NR39586	-	-182592
chr5	12848964	12849134	171	-32.7782	6	4	12383165	Sema3d	NM28882	+	-465799
chr9	65502212	65502287	76	-32.7883	3	1	65460936	Spg21	NM138584	+	-41276
chr2	167871670	167871880	211	-32.7933	11	9	167932326	Ptpn1	NM11201	+	60447
chr5	118944219	118944347	129	-32.7966	7	5	118952338	4930413E15Rik	NR40694	+	7992
chr1	153746324	153746357	34	-32.7994	3	2	153749425	Rnasel	NM11882	+	3069
chr8	101063482	101063577	96	-32.7997	3	3	99416470	Cdh8	NM1285914	-	-1647012
chr2	28288964	28289153	190	-32.8012	6	5	28205688	Olfm1	NM19498	+	-83276
chr11	90035495	90035833	339	-32.8036	23	15	90030347	Tmem100	NM26433	+	-5148
chr6	84051662	84051845	184	-32.8081	3	3	84019385	Dysf	NM21469	+	-32277
chr12	92726137	92726395	259	-32.8119	8	4	93444822	4930559C10Rik	NR126436	-	718428
chr4	24921833	24921911	79	-32.814	3	2	24898082	Ndufaf4	NM26742	+	-23751
chrX	54179210	54179369	160	-32.8207	10	8	54531207	Gm16405	NM1166646	+	351839
chr7	117595561	117595632	72	-32.8226	4	4	117380978	Xylt1	NM175645	+	-214583
chr1	12788368	12788555	188	-32.8241	4	2	12718544	Sulf1	NM172294	+	-69824
chr2	88788417	88788558	142	-32.8249	3	3	88794383	Olfr1201	NM146895	+	5826
chr5	37287842	37288071	230	-32.8252	5	4	37245763	Crmp1	NM7765	+	-42079
chr18	75898337	75898512	176	-32.8275	6	4	75820177	Zbtb7c	NM145356	+	-78160
chr15	93512538	93512761	224	-32.8296	3	3	93595890	Prickle1	NM1033217	-	83130
chr11	36277793	36278004	212	-32.8315	3	2	35980088	Wwc1	NM170779	-	-297705
chr12	107181510	107181546	37	-32.836	4	2	106716323	4933406K04Rik	NR15512	-	-465187
chr9	7389767	7389975	209	-32.8423	7	5	7388025	Mmp1b	NM32007	-	-1742
chr2	124651331	124651419	89	-32.8543	5	4	124653580	Sema6d	NM199239	+	2162
chr8	19738318	19738422	105	-32.8558	4	4	19729575	Gm21119	NM1270553	+	-8743
chr6	129929433	129929585	153	-32.8658	8	6	129913223	Klra5	NM8463	-	-16210
chr11	82105893	82106019	127	-32.8662	5	3	82101844	Ccl12	NM11331	+	-4049
chr17	67980293	67980454	162	-32.8671	4	2	68004107	Arhgap28	NM172964	-	23654
chrX	132207217	132207335	119	-32.8766	5	4	133688992	Pcdh19	NM1105246	-	1481658
chr1	32317911	32318645	735	-32.8779	10	8	32172805	Khdrbs2	NM133235	+	-145106
chr12	84206957	84207029	73	-32.8786	3	2	84218880	Elmsan1	NM1163501	-	11852
chr12	50389711	50389921	211	-32.8799	5	4	50649222	Prkd1	NM8858	-	259302
chr16	87843292	87843363	72	-32.8806	3	2	87698953	Bach1	NM7520	+	-144339
chr6	137689863	137690015	153	-32.8862	3	2	137649284	Eps8	NM7945	-	-40579
chr9	50243509	50243649	141	-32.8965	7	5	50494524	Plet1	NM29639	+	250876
chr11	114863826	114863932	107	-32.8979	8	7	114852029	Gprc5c	NM147217	+	-11797
chr9	116927900	116928047	148	-32.9038	6	4	117252482	Rbms3	NM1172126	-	324436
chr7	139614942	139615171	230	-32.9055	10	7	139582796	Nkx6-2	NM183248	-	-32146
chr4	90811381	90811542	162	-32.9171	4	3	90361313	Gm12633	NR33610	-	-450068
chr12	104635455	104635621	167	-32.9177	8	5	104751951	Dicer1	NM148948	-	116331
chr10	37526140	37526220	81	-32.92	3	2	37138925	Marcks	NM8538	-	-387215
chr13	60353055	60353190	136	-32.9207	6	5	60205470	Gm5084	NR36449	+	-147585
chr4	125426598	125426830	233	-32.9222	4	3	125490830	Grik3	NM1081097	+	64001
chr5	117468248	117468479	232	-32.9282	3	2	117414001	Ksr2	NM1114545	+	-54247
chr2	163336266	163336565	300	-32.931	10	7	163397972	Jph2	NM21566	-	61408
chr7	131634941	131635154	214	-32.9315	4	2	131560390	Bub3	NM9774	+	-74551
chr9	3135053	3135256	204	-32.9338	4	4	3199812	4930433N12Rik	NR27988	-	64557
chr15	27528703	27529256	554	-32.9355	13	8	27571493	Mir7117	NR106065	+	42238
chr3	17128750	17128901	152	-32.9386	4	4	17789920	2610100L16Rik	NR33490	+	661020
chr2	46786641	46786805	165	-32.94	10	6	45696604	1700019E08Rik	NR40497	+	-1090037
chr17	24000194	24000352	159	-32.9442	4	3	23998099	Prss22	NM133731	-	-2095
chr5	129310201	129310420	220	-32.9455	9	6	129501230	Sfswap	NM172276	+	190811
chr12	110035079	110035322	244	-32.9458	6	3	110158072	3110009F21Rik	NR45466	-	122751
chr3	91995147	91995298	152	-32.9483	5	4	92014582	Pglyrp3	NM207247	+	19285
chr7	31466636	31466742	107	-32.9514	7	5	31375591	Scgb1b3	NM1256073	+	-91045
chr17	69209068	69209159	92	-32.9548	5	2	69156809	Epb4.1l3	NM13813	+	-52259
chr9	106616607	106616794	188	-32.9551	3	2	106626581	Iqcf6	NM1101628	+	9788
chrX	39618448	39618543	96	-32.9581	3	2	39863603	Cypt14	NM1191032	-	245061
chr1	18693844	18694038	195	-32.9584	4	3	19103021	Tfap2d	NM153154	+	408984
chr6	123128383	123128512	130	-32.9586	8	7	123123315	Clec4a2	NM1170333	+	-5068
chr2	99694566	99694673	108	-32.9625	4	3	101624747	Rag2	NM9020	+	1930075
chr16	53996503	53996655	153	-32.9645	4	4	52815743	4930404A05Rik	NR40495	-	-1180760
chr9	34875365	34875441	77	-32.9646	5	4	35116727	4930581F22Rik	NR29475	+	241287
chr5	114614224	114614488	265	-32.9704	9	5	114658420	Trpv4	NM22017	-	43933
chr3	101603226	101603414	189	-32.9704	11	8	101604706	Atp1a1	NM144900	-	1293
chr16	9294619	9294695	77	-32.9711	4	3	8830099	1810013L24Rik	NM1081400	+	-464520
chr1	182714816	182714902	87	-32.9762	3	3	182749179	Ccdc185	NM1033547	-	34278
chr17	29942243	29942265	23	-32.9793	3	2	29887881	Mdga1	NM1081160	-	-54362
chr4	43703049	43703109	61	-32.9799	5	3	43700806	Olfr70	NM19485	-	-2243
chr7	143608362	143608473	112	-32.9806	4	3	143600089	Cars	NM1252593	-	-8273
chrX	156628169	156628235	67	-32.9834	3	3	156539482	4930503H13Rik	NR33598	+	-88687
chr3	66375894	66376064	171	-32.9849	4	4	66296836	Veph1	NM145820	-	-79058
chrX	55681011	55681344	334	-32.9859	8	7	55551595	Gm16404	NM1220497	+	-129416
chrX	153229915	153229922	8	-32.9925	3	2	153238044	Klf8	NM173780	+	8123
chr2	75438445	75438620	176	-32.9998	8	5	75444178	9430019J16Rik	NR40635	-	5559
chr9	75797887	75797967	81	-33.0006	4	2	75775364	Bmp5	NM7555	+	-22523
chr2	36911722	36911828	107	-33.0018	4	3	36906947	Olfr354	NM146939	+	-4775
chr1	89724607	89724715	109	-33.0036	8	7	89683891	4933400F21Rik	NR15540	-	-40716
chr8	123706432	123706632	201	-33.0073	4	2	123733957	6030466F02Rik	NR40702	+	27326
chr1	44888941	44889003	63	-33.0167	3	3	44744948	4930521E06Rik	NR40602	-	-143993
chr1	34109783	34110101	319	-33.0353	4	2	34117358	Mir6896	NR105861	+	7258
chr11	32225398	32225478	81	-33.0385	3	2	32226504	Mpg	NM10822	+	1027
chr12	86426733	86427011	279	-33.0444	4	3	86421643	Esrrb	NM11934	+	-5090
chr4	100335757	100335829	73	-33.0519	6	6	100478866	Ube2u	NM1033773	+	143038
chr2	132882363	132882654	292	-33.0593	4	2	132880861	Lrrn4	NM177303	-	-1502
chr9	87610449	87610601	153	-33.0597	4	3	87731259	Tbx18	NM23814	-	120659
chr3	89651571	89651732	162	-33.0643	6	5	89715021	Adar	NM1038587	+	63290
chr1	48150793	48151019	227	-33.0695	4	3	47467124	Mir6350	NR105768	-	-683669
chr14	77163368	77163385	18	-33.0709	3	3	77156762	Enox1	NM1253759	+	-6606
chr6	58287029	58287181	153	-33.0744	4	3	58307296	Vmn1r29	NM53232	+	20116
chrX	63690210	63690298	89	-33.0788	3	3	64152197	Gm6760	NM1177377	-	461900
chr14	4788976	4789044	69	-33.0795	3	2	4871155	Gm3264	NM1242945	+	82112
chr11	67346860	67346948	89	-33.0796	3	2	67327102	Myh13	NM1081250	+	-19758
chr7	80438977	80439209	233	-33.0977	4	3	80405430	Furin	NM1081454	-	-33547
chr17	67348672	67348837	166	-33.099	4	3	67354458	Ptprm	NM8984	-	5622
chr12	107897526	107897724	199	-33.1133	7	6	108003413	Bcl11b	NM1286343	-	105690
chr17	18416582	18416796	215	-33.1134	4	4	18424103	Vmn2r95	NM1102581	+	7308
chr12	97949331	97949448	118	-33.1149	4	3	98259458	Galc	NM8079	-	310011
chr18	85569196	85569325	130	-33.1189	3	2	84951523	Timm21	NM25969	-	-617673
chr9	105262139	105262261	123	-33.1192	9	8	105145081	1700080E11Rik	NM28562	-	-117058
chr12	70266456	70266703	248	-33.1238	3	2	70227840	F730035M05Rik	NR45174	+	-38616
chr14	24618300	24618690	391	-33.1289	8	6	24490680	Rps24	NM207635	+	-127620
chr18	26797677	26797747	71	-33.1296	3	2	25753982	Celf4	NM1174074	-	-1043695
chr13	52409908	52410094	187	-33.1301	4	2	52530835	Diras2	NM1024474	-	120742
chr7	80160222	80160266	45	-33.1385	3	2	80186840	Sema4b	NM13659	+	26575
chr5	79688501	79688559	59	-33.145	3	2	79515903	Mir669m-1	NR35474	-	-172598
chr16	66896280	66896652	373	-33.1464	3	1	66657117	1700010K23Rik	NR40512	+	-239163
chr1	152128278	152128441	164	-33.1481	4	3	152090319	1700025G04Rik	NM197990	-	-37959
chr12	26804645	26804731	87	-33.1547	6	6	27114994	Gm20187	NR45052	-	310264
chr5	129160540	129160635	96	-33.1586	4	4	129096749	Gpr133	NM1081342	+	-63791
chr10	120052501	120052749	249	-33.1701	3	3	119992921	Grip1	NM1277295	+	-59580
chr9	99321040	99321085	46	-33.1742	3	2	99358529	Esyt3	NM177775	-	37445
chr4	83947936	83948187	252	-33.1762	4	3	83525544	Ccdc171	NM1081012	+	-422392
chr5	116330070	116330281	212	-33.1764	7	4	116312359	B230112J18Rik	NR110475	+	-17711
chr6	29046683	29046922	240	-33.1773	6	4	29060220	Lep	NM8493	+	13299
chr5	24722681	24722702	22	-33.1816	3	3	24730679	Wdr86	NM1081441	-	7978
chr10	77142588	77142763	176	-33.1832	4	4	77166529	Col18a1	NM9929	-	23767
chr11	95186645	95186685	41	-33.1835	3	3	95145800	Dlx4	NM7867	-	-40845
chr3	50842634	50842730	97	-33.191	3	3	51224446	Ccrn4l	NM9834	+	381717
chr7	45711934	45712204	271	-33.1925	5	3	45715206	Sphk2	NM20011	-	3003
chr4	120710690	120710851	162	-33.1974	11	9	120747175	Kcnq4	NM1081142	-	36325
chr11	57036771	57036941	171	-33.203	4	2	57013045	Gria1	NM1252403	+	-23726
chr18	71538969	71538986	18	-33.2156	3	2	72351068	Dcc	NM7831	-	812083
chr16	89837188	89837810	623	-33.2156	4	4	89818351	Tiam1	NM1145887	-	-18837
chr11	52333784	52333901	118	-33.2164	12	7	52361114	Vdac1	NM11694	+	27214
chr18	47409022	47409139	118	-33.2165	4	3	47368867	Sema6a	NM18744	-	-40155
chr5	128374120	128374281	162	-33.2178	3	3	128433076	Tmem132d	NM172885	-	58796
chrX	144921855	144921962	108	-33.2221	4	2	145039343	Mir3472	NR37309	+	117382
chrX	133421547	133421613	67	-33.2343	4	2	133688992	Pcdh19	NM1105246	-	267380
chr3	55256184	55256286	103	-33.2368	5	4	55242525	Dclk1	NM1111053	+	-13659
chr18	76751004	76751618	615	-33.2426	5	3	76856404	Skor2	NM1109743	+	104787
chr1	166758168	166758370	203	-33.2445	9	7	166681844	Fmo9	NM172844	-	-76324
chr8	72409214	72409376	163	-33.2541	4	3	72421473	Eps15l1	NM7944	-	12098
chr4	131243585	131243812	228	-33.2549	4	3	131010473	A930031H19Rik	NR130167	-	-233112
chr18	54278213	54278395	183	-33.2552	5	4	54422294	Redrum	NR40338	+	143900
chr7	129843307	129843441	135	-33.2552	4	4	129962164	Gm4265	NR46077	+	118724
chr11	114506304	114506509	206	-33.2558	3	2	114448859	4932435O22Rik	NR27643	-	-57445
chr3	71515560	71515584	25	-33.2564	4	3	70807290	Gm6634	NR40556	-	-708270
chrX	44249934	44249967	34	-33.2733	3	2	44368336	Dcaf12l2	NM175539	-	118370
chr4	154338402	154338880	479	-33.2759	11	8	154299894	Arhgef16	NM1112744	-	-38508
chr3	47818384	47818532	149	-33.2779	5	4	48026758	Gm7977	NR40408	-	208227
chr5	137114898	137115112	215	-33.2793	4	3	137116206	Trim56	NM201373	-	1095
chr3	7063686	7063827	142	-33.2805	4	3	7366603	Pkia	NM8862	+	302777
chr6	5829634	5829771	138	-33.2878	7	6	5725638	Dync1i1	NM1191027	+	-103996
chr16	83649903	83649992	90	-33.2921	5	3	84371142	4930553E22Rik	NR40567	+	721151
chr14	78458986	78459115	130	-33.2958	5	3	78536859	Akap11	NM1164503	-	77745
chr7	80788154	80788299	146	-33.2998	6	4	80803330	Iqgap1	NM16721	-	15032
chr9	82379813	82379977	165	-33.3094	4	3	82829805	Irak1bp1	NM1168240	+	449829
chr1	142830642	142830765	124	-33.31	4	3	143640696	B3galt2	NM20025	+	809932
chr8	14965610	14965800	191	-33.3113	8	5	15011024	Kbtbd11	NM29116	+	45225
chr6	87382488	87382683	196	-33.3125	4	3	87388934	Gkn3	NM26860	-	6252
chr14	26760135	26760204	70	-33.3172	3	2	26669845	Pde12	NM178668	-	-90290
chr2	140694609	140694771	163	-33.322	4	3	140671475	Flrt3	NM178382	-	-23134
chr17	58243066	58243102	37	-33.3227	3	3	57769569	Cntnap5c	NM1081653	+	-473497
chr10	105121060	105121367	308	-33.3236	7	7	105574478	Tmtc2	NM177368	-	453112
chr6	132196258	132196365	108	-33.3251	7	5	132210520	Prb1	NM198669	-	14156
chr3	129658600	129658713	114	-33.3269	6	4	129753757	6330410L21Rik	NR40589	+	95045
chr2	78060452	78060562	111	-33.3277	8	6	78051176	4930440I19Rik	NR108098	+	-9276
chr5	56029184	56029441	258	-33.3383	3	3	54349991	Gm10440	NR38045	+	-1679193
chr6	102817956	102818449	494	-33.3405	12	9	102794383	Mir6373	NR105792	+	-23573
chr9	12922006	12922091	86	-33.3562	3	2	13105854	4930568E12Rik	NR40755	-	183764
chr2	140386827	140386885	59	-33.3631	3	2	140389709	Sel1l2	NM1033296	-	2825
chr7	96202125	96202345	221	-33.3709	5	3	96210636	Tenm4	NM11858	+	8292
chr8	125636825	125637240	416	-33.3745	3	2	125669817	Map10	NM28908	+	32578
chr2	95601949	95602150	202	-33.3778	3	2	96318168	Lrrc4c	NM1289743	+	716019
chr5	101788504	101788750	247	-33.3801	4	3	101765129	Cds1	NM173370	+	-23375
chr3	108803860	108804015	156	-33.3903	5	4	108840501	Stxbp3a	NM11504	-	36487
chrX	39681513	39681665	153	-33.3912	7	4	39863603	Cypt14	NM1191032	-	181939
chr6	78095907	78096093	187	-33.4014	11	9	77979666	Ctnna2	NM9819	-	-116241
chr14	83051790	83051942	153	-33.4015	4	4	84443562	Pcdh17	NM1013753	+	1391621
chr7	131844084	131844171	88	-33.4018	3	3	131966459	Gpr26	NM173410	+	122289
chr3	109734371	109734456	86	-33.4027	4	3	109574006	Vav3	NM146139	+	-160365
chr5	118190187	118190258	72	-33.4063	4	2	118169763	Hrk	NM7545	+	-20424
chr9	72901611	72902403	793	-33.4111	21	13	72925649	Pygo1	NM28116	+	23247
chr5	125751760	125751923	164	-33.4132	6	5	125532417	Tmem132b	NM1190352	+	-219343
chr1	80216196	80216355	160	-33.414	4	3	80213943	Fam124b	NM173425	-	-2253
chr2	86547725	86547820	96	-33.418	3	2	86538912	Olfr1079	NM146407	-	-8813
chr16	20236161	20236435	275	-33.4236	4	3	20241357	Map6d1	NM198599	-	4923
chr14	80270063	80270248	186	-33.4245	6	3	80000301	Olfm4	NM1030294	+	-269762
chr17	71874012	71874132	121	-33.43	6	5	71781946	Clip4	NM30179	+	-92066
chr17	69263742	69263980	239	-33.4345	5	2	69277205	2410021H03Rik	NR45428	-	13226
chr15	14574850	14575000	151	-33.4346	4	3	13173638	Cdh6	NM7666	-	-1401212
chr18	40932507	40932539	33	-33.435	3	3	40258360	Kctd16	NM26135	+	-674147
chr1	116144640	116144792	153	-33.4355	4	3	115685136	Cntnap5a	NM1077425	+	-459504
chr3	5659628	5659660	33	-33.437	3	3	5576247	Pex2	NM8994	-	-83381
chr4	122631707	122631814	108	-33.4397	3	3	122689258	9530002B09Rik	NM23865	+	57445
chr10	61037628	61037821	194	-33.4404	3	2	61031302	Gm20611	NR40638	+	-6326
chr17	8273763	8273838	76	-33.4414	4	3	8283812	Mpc1	NM18819	+	9975
chr17	67347035	67347316	282	-33.4414	7	5	67354458	Ptprm	NM8984	-	7143
chr9	96917136	96917327	192	-33.4418	4	3	96889473	Pxylp1	NM153420	-	-27663
chr6	91805789	91805829	41	-33.4429	3	2	91807392	Grip2	NM1159507	-	1564
chr10	12234717	12234848	132	-33.4445	3	3	12861734	Utrn	NM11682	-	626887
chr7	43908920	43909011	92	-33.4459	6	5	43933770	Klk15	NM174865	+	24760
chr6	67691254	67691480	227	-33.4482	6	5	67565698	4930515G16Rik	NR3100	-	-125556
chr16	38432062	38432239	178	-33.4512	6	5	38433144	Pla1a	NM134102	-	906
chr7	78969492	78969725	234	-33.4525	3	2	78914234	Isg20	NM1113527	+	-55258
chr8	28544982	28545226	245	-33.4652	3	2	28084852	Gm8096	NR33590	-	-460130
chr8	12298708	12298904	197	-33.4796	3	2	12385770	Gm5607	NR27975	+	86867
chr14	55712014	55712661	648	-33.4803	19	14	55713087	Tgm1	NM19984	-	427
chr18	5444265	5444280	16	-33.5067	4	4	5334438	Zfp438	NM178722	-	-109827
chr5	7445229	7445336	108	-33.5082	4	3	7344377	Zfp804b	NM1163223	-	-100852
chr19	42796742	42796950	209	-33.5098	3	3	42779975	Hps1	NM19424	-	-16767
chr5	26539450	26539528	79	-33.5211	5	4	26493313	4930584F24Rik	NR29445	-	-46137
chr6	11096315	11096422	108	-33.5251	4	4	10974377	AA545190	NR33776	-	-121938
chr1	32161977	32162401	425	-33.528	5	3	32172805	Khdrbs2	NM133235	+	10405
chr5	129046170	129046200	31	-33.5302	3	3	129020155	Ran	NM9391	+	-26015
chr6	124084925	124085054	130	-33.5319	3	2	124024757	Vmn2r26	NM19917	+	-60168
chrX	117014945	117015001	57	-33.5399	5	3	117014756	Gm14920	NM1102665	+	-189
chr5	69736319	69736380	62	-33.5526	7	6	69592284	Gnpda2	NM1038015	-	-144035
chr11	118322069	118322227	159	-33.5534	4	3	118342533	BC100451	NM21440	-	20307
chr5	68798317	68798413	97	-33.5542	3	2	69341708	Kctd8	NM175519	-	543296
[truncated: 1,340 more rows]
