# Supplementary material for: The DNA methylation profile of liver tumors in C3H mice and identification of differentially methylated regions involved in the regulation of tumorigenic genes
Source: BMC Cancer. 2018 Mar 22;18:317. doi: 10.1186/s12885-018-4221-0 (PMC5865360; doi:10.1186/s12885-018-4221-0)
Supplement: Supplementary file 4 — Table S3. Datasets of DNA methylation and gene expression downloaded from TCGA database. (XLSX 13 kb) [file 12885_2018_4221_MOESM4_ESM.xlsx]

## Sheet: Table S3
Table S3. Lists of datasets of DNA methylation and gene expression downloaded from TCGA database.
sample number	ID		sample number	ID
1	TCGA-BC-A10T-01		47	TCGA-BC-A10Q-01
2	TCGA-BC-A10T-11		48	TCGA-BC-A10Q-11
3	TCGA-BC-A10U-01		49	TCGA-BC-A10R-01
4	TCGA-BC-A10U-11		50	TCGA-BC-A10R-11
5	TCGA-BC-A10W-01		51	TCGA-BC-A10X-01
6	TCGA-BC-A10W-11		52	TCGA-BC-A10X-11
7	TCGA-BC-A10Y-01		53	TCGA-BC-A10Z-01
8	TCGA-BC-A10Y-11		54	TCGA-BC-A10Z-11
9	TCGA-BD-A2L6-01		55	TCGA-BC-A110-01
10	TCGA-BD-A2L6-11		56	TCGA-BC-A110-11
11	TCGA-DD-A114-01		57	TCGA-BC-A216-01
12	TCGA-DD-A114-11		58	TCGA-BC-A216-11
13	TCGA-DD-A116-01		59	TCGA-BD-A3EP-01
14	TCGA-DD-A116-11		60	TCGA-BD-A3EP-11
15	TCGA-DD-A119-01		61	TCGA-DD-A113-01
16	TCGA-DD-A119-11		62	TCGA-DD-A113-11
17	TCGA-DD-A11A-01		63	TCGA-DD-A118-01
18	TCGA-DD-A11A-11		64	TCGA-DD-A118-11
19	TCGA-DD-A11B-01		65	TCGA-DD-A11D-01
20	TCGA-DD-A11B-11		66	TCGA-DD-A11D-11
21	TCGA-DD-A11C-01		67	TCGA-DD-A1EB-01
22	TCGA-DD-A11C-11		68	TCGA-DD-A1EB-11
23	TCGA-DD-A1EE-01		69	TCGA-DD-A1EC-01
24	TCGA-DD-A1EE-11		70	TCGA-DD-A1EC-11
25	TCGA-DD-A1EG-01		71	TCGA-DD-A1EJ-01
26	TCGA-DD-A1EG-11		72	TCGA-DD-A1EJ-11
27	TCGA-DD-A1EH-01		73	TCGA-DD-A39W-01
28	TCGA-DD-A1EH-11		74	TCGA-DD-A39W-11
29	TCGA-DD-A1EI-01		75	TCGA-DD-A39X-01
30	TCGA-DD-A1EI-11		76	TCGA-DD-A39X-11
31	TCGA-DD-A1EL-01		77	TCGA-DD-A39Z-01
32	TCGA-DD-A1EL-11		78	TCGA-DD-A39Z-11
33	TCGA-DD-A39V-01		79	TCGA-DD-A3A2-01
34	TCGA-DD-A39V-11		80	TCGA-DD-A3A2-11
35	TCGA-DD-A3A1-01		81	TCGA-FV-A23B-01
36	TCGA-DD-A3A1-11		82	TCGA-FV-A23B-11
37	TCGA-DD-A3A3-01
38	TCGA-DD-A3A3-11
39	TCGA-EP-A12J-01
40	TCGA-EP-A12J-11
41	TCGA-EP-A26S-01
42	TCGA-EP-A26S-11
43	TCGA-ES-A2HT-01
44	TCGA-ES-A2HT-11
45	TCGA-FV-A2QR-01
46	TCGA-FV-A2QR-11
